# Supplementary material for: When the genome bluffs: a tandem duplication event during generation of a novel Agmo knockout mouse model fools routine genotyping
Source: Cell Biosci. 2021 Mar 16;11:54. doi: 10.1186/s13578-021-00566-9 (PMC7962373; doi:10.1186/s13578-021-00566-9)
Supplement: Supplementary file 2 — Additional file 2. Additional fasta file. [file 13578_2021_566_MOESM2_ESM.fasta]

>Read1_da17aa53-c64b-48ef-b774-228b99683692
ATTGTACTTCGTTCAGTTACGTATTGCTATACCTTCTTCTCAGCACCTCATGGTACCTTCTCCAAAATTGACCACATAATAGGTCACAAAACAGGCCTCAACAGATTCAAAAATATTGAAATTTTCCCATGTATCCTATCAGATCACCATGCACTAAGGCTAGGAAGTCTTCAATAACAAAAAAAAATAACCAAAGAAAGCCAACACTCACGTGGAAACTGAACAACACTCTTCTCAATGATACCTTGGTCAAGGAAGGAATAAAGAAAGAAATTAAAGACTTTTTAGAGTTTAATGAAAATGAAGCCACAACGTACCCAAACCTTTGGGACACAATGAAAGCATTTCTAAGAGGGAAACTCATAGCTCTGAGTGCCTCCATGAAAAACGGGAGAGAGCACATACTAGCAGCTTGACAACACATCTAAAAGCTCTAGAAAAAAAGGAAGCAAATTCACCCAAGAGGAGTAGACAGCAGGAAATAATCAAACTCAGGAGGTGAAATCAACCAAGTGGAAACAAGAAGAACTATTCAAAGAAATTAATAAACGAGGAGTTGGTTCTTTGAGAAAATCAACAAGATAGATAAACCCTTAGCTAGACTCACTAGAGGGCACAGAGACAAAAATCCTAATTAACAAAATCAGAACTGAAAAGGGAGACATACTGGCAGATCCTGAAGAAATCCAAAACACCATTAGATCCTTCTACAAAGGCTATACTCAACAAAACTGGAAAACCTGGACGAAATGGACAAATTTCTGGACAGATACCAGGTACCAAAGTTGAATCAGGATCAAGTTGACCTTCTAAACAGTCCCATATACCCTAAAGAAATAGAAGCAGTTATAAATAGTCTCCCAGCCAAAAAAAGCCCAGGACCAGACGGGTTTAGTGCAGAGTTCTATCAGACCTTCCAAAGAAGATCTAATTCCAGTTCTGCACAAACTTTTCCACAAGATAGAAGTAGAAAGTACTCTACCCAACTCATTTTATGAAGCCACTATTACTCTGATACCTAAACCACAGAAAGATCCAACAAAGATAGAGAACTTCAGACCAATTTCTCTTATGAATATCGATGCAAAAATCCTCAATAAAATTCTCGCTAACCGAATCCAAGAACACATTAAAGCAATCATCCATCCTGACCAAGTAGGTTTTATTCCAGGGATGCAGGGATGGTTTAATATACGAAATCCATCAATGTAATCCACTATATAAACAAACTCAAAGACAAAAACCATGATCATCTCGTTAGATGCAGAAAAAGCATTTGACAAGATCCAACACCCATTCATGAAAAAAGTTCTGGAAAGATCAGGAATTCAAGGCCCATACCTAAACATGATAAAAGCAATCTACAGCAAACTAGTAGCCAACATCAAAGTAAATGGGAGAGAAGCTGGAAACAATCCCACTAAAATCAGGGACTAGACAAGGCTGCCCACTTTCTCCTACCTTTTCAACATAGTACTTGAAGTATTAGCCAGAGCAATTCGACAACAAAAAGAGATCAAGGGGATACAAATTGGAAAGGAGGAAGTCAAAATATCACTTTTTGCAGATGATATGATAGTATATATAAGTGACCTAAAAATTCCACCAGAGAACTCCCTAAACCTGATAAACAGCTTCGGTGAAGTAGCTGGATATAAAATTAACTCAAGCAACTCAATGGCCTTTCTCCACAAAGAATAAACAGGCTGAGAAAGAAATTAGGGAAACAAAACCCTTCTCAATAGTCACAAATAATATAAAATATCTCGGCGTGACTCTAACTAAGGAAGTGAAAGATCTGTACGATAAAACTTCAAGTCTCTGAAGAAAGAAATTAAAAGAAGATCTCAGAAGATGGAAAGATCTCCCATGCTCATGGATTGGCAGGATCCAACATTGTAAAAATGGCTATCTTGCCAAAAGCAATCTACAGATTCAATGCAATCATAATTCCAACTCAATTCTTCAGATGAAGGAGCAATTTGCAAATTCATCTGGAATAACAAAAAACCTAGGATAGCAAAAACTCTTCTCAAGGATAAAAGAACCTCTGGTGGAATCACCATGCCTGACCAGCAGATGGTGATATCATCAGCAAAGGACAAATCAGAAGCATTTCCATGGCTCGAGAAACCATGGATCCTGATATAGAAGGCATGAACTTCACTTTGTTTACAGGACAGAAACAATAGTTTCAATCCATACTTATAAAGTGATTAGAAATGACTATCTAATTGAGTTAATTAGGACTATCCAAATTGACTAGGTTTCTTGGTGATTTCTCTAAACCCCAAATTATTAACCTGTGTGGAAAAGAAAAGGCTCTGAAATTTCAAATCTGTTTTTAAGAAATACAAATGATTTATATTTTAACCAAAATGTATAAGGCTAAAAAAATGAGCAAAATATACTTGTAACACATATAAACGGAACAAAATAATAGAACTATAAAAATTGAATGTGTACTCAAGAAGAGAGATAGCAATCAATTAATAATGAATGAAAATAGCAGGAAGACTAGCAAGAACACCGACATTATGTAGTGTATTTGTTGTGTAGTTTAGAAATGCAGGAACATCAAATTATGCTCATTAAGTAGTCCTGTTTATTTTTTGAGGCTAAACAAAGCTTCATAAACCCAATTTAAGAGACAGCTAAAATTGGCAACATATATCTATCTAGGAACTAAAAATAAAAATTTAATTTGAAAATACCCATGGAAGGAGTTACTGAGGCAAAGTTTGGAGCTGAGATGAAAGGAAGGACCATACGAAGACTGCCCCACCTGGGGATCCATCCCATAAACAACCACCAAACCCAGACATTACTGCATATGCCAGGAAGATTTTACTAACAGGACCCTGATATAAGCGGGCTCTTGTGAGGCTAGGCCAGTGCCTGGCAAATACAGAAGTGGATGCTCACAGTCATCTATTGGATGAGCACAGGGCTCCCAATGGAGGAGCTAGAGAAAGTACCTAAGGAGCTAAGGGGTCTGCAACCCTATAGGAGGAACAACAATGTGAACTAACCAGTACCCCAGGCTCATGTCTCTAGCTGAATATGTAGCAGAGGATAACCTAGTAGGTCATCAATGGGAGGAGAGGCCCTTGGTTCTGTGAAGATTATATGCCCCAGTACAGGGGAATGCCAGGGCCAAACTTGGGGAGTGGGTGAGTTGGGGAGCAGGGCAGAGGTATATAGAGGGCGTTCAGGATAGCATTTGAAATGTAAATAGAAGAAAATATCTAATAAAAATTTTAATTGAAGACTCTCAAGTGTTTAGAAATTTAGCAAGATGCTAAAAAATAATATATTGGTAAAGAAAGACACCTTAGTAAATATGAAAGCTGTGCTTTTAGAGTATTTTAAAGTTTTAGGAACATACCAGTAAAGCACAGTCCTGAAAATAATACACATATTTTCATTAAGGAAATCAGTATGATAACATCAACTATTAGAGTTATTAACAAGGTCTTTTCAAAACAGATGTATCAACTTATATATTTTAAAATATGACACTATGAAGTCCTGTGAAGTAACACAAAATAAATAAAAAATACATATAGAAATTAAGAAAAGGTGAGGTAAAGGGAGTTTTCATAGGCTATCATATATATTGGATCTAAGTAATTTCTTCTACTCTTTGGATGACTCAAAATAGTATATATTATGATAATTTATTTGCATTAGTTCAGTAACTCAGATTTAATCTGAAGCATTCATATAGAATGGTGTTCACATCGAGGAGGCTGATGAGAGATGGAGTCCAGAGTAGACTTCTTACAGCGCAGGAAAGCTATGTATGGCTTGATATATAGTAGTTACATAGTGTTCACATAGTATAATCACCCATTAAATACTACAGTTTAAGTACTTGAATATAAAATAATCAATTTTATTTTTAGTAGATATTAATAATGATATTTATAATAATTATAGTCCTTTTAATATGTTTCACAGATAAATTTTTACAAAGAAAATTAAAAGAGTGTTGCAGAAGGCATAGAAACTCAAGTCTTTAAAAAATGTTTTGAAAACACTGAGTAAAAGGTTAAAAAGTCAAAAATTTTCCTATGGAAAATAATATAGAGTCTCAGAGATGAAAAAGCAAAGACATTGCATGTTTAAAACTGGAATGGAGACCAAGGTGTTTTTTTTCTTTCAAGATAGATACAGGCATCATTGAAATACATGTGTAGGTGGCAAGGCACTTCTAAAATTTGGTGAGAACAGAGAAGTAAAACGAGAACGGACAGAAGATGATATATGAGATGCGTTAGGAGATGGTACTTTAAAGACCCTACCTTGATTTTTGTTAAGGTGGAAACTAGGAAATTAAAAATTTGGAGGCAAGAAGAGTGTCATAATGAGTAGCATGATCTCAGAGGATGGAAACCAGTCTCATGAAGTGAAATTACTTGTATTCATAATACTAAACGTTTGGCACCTTCATCAATTTTATCATGTTCAGATAAGGTCTCTGGAGATTGGTTGTTGCTTTGGTGGCAGGGAAGCCTGCTCAGTCCTGACAAATGCCCACTGTGAGTCACTACCGAAAGCCTAGAGGAGTTCCTCCCAGGATGGTGGTGGGATCTGTGAGAAGTTGGAAATTGATAGAGATTGATGGCAGCCCTGAAGAAAAACGTGGATGACAAATGACTGGCTTCACACTCTGCCTGTTGCCCTCTAGATCACTGCCAGTGTTACTGTACTCTTTCTAGTCTTAGGAACAAGGCAAGTATTCTCTTTACAAATAAGCCTGCTGTGTCGGGGCAATGTGCTTGATTTTCAAATAAGACCTCTCCAAGGCTGTGATCTGAAGGCCTTACAAAAATGAAGTTCAATTCTACCTTATTACATTTTACAATCGCTGTATTTTAGTGAGTTTGGTATTCTGATCATCAACAGTACTTAGTTCTATATTTAAGTATCCAAAGCAAGGTTTCTCCTGCTGTGCCACCCAAGCCATGTGTTAGGTTCCTGATGTAAGGATTCAGCAACTTTCCTCTGTCCATACAGGGGCTACTATTGAGTGTTTGCAGCAGATGTCAGTGGAACCGTTTTTTCTTTGGTGTTTGCCCTACTGTCCAACCCTGCCGTCTCCAGGGGAGAATATCAACAGCTATCTGTAGACATTCACGGTGCAATTTGGATTTAAAAGACAAAATATTTTTTCCTAAAGTCTGAAGTGGCTGTGTGCTGGGTATATAAAACACATTCTTTCTTGCTTAAATAAACTTGTGATAATATAATGACCAGAAAACTGGAACAAAGAATAGTGCTTGACATCATAAAATATTAAAATGACTCGAGTTTTTGTCAGCTATCCTAAACAAATGTATCATTAAAATTATATGTCTCAAAGCTTAAATGTAAAGATGAATAATACAAATACAGACAGATTAACAAAATACAAAAGGTAAAAGGAAAATATCAACTCAATGAAACAAAGACTATAATTCAAAAATATAATTACAATACTACATTATAATTTACCTCTATTGACATGACAAAAATGTTAATAATTTTACTTTAGATTTCTCAGAAATACAGTAAGTTTTCATGTTCTATTTTTTTACTTCAAAAATATCCAGATAATTGTAACTAAAATAGGCTCATTATAAAAATGCATAGTGAGAACAGAATGGATAATTTATTCTGCTCTGTATAACTTACTTTCTAAAGAAGTCTAAATGACAAAGCACTTGGGACTGAGACAATACTTTATTTATTTGTTTATTTATTTATTTTTAATTGTTTGTTTGTGTTTTTGAGATAAGATTTCCTTATATAAACCTGAATGTCCTAGAATTCACTCACAGAGCAGGCTGGACATGGATTCAGAGACCTGCTTGACTCTGCCTCCTGAGATGGGATAAAGATGCAGACCAACATGTGAGTTTGAAAAAGAGTTTCTCAGCCAATATGATTATTTTTGTTGTTTTGTTTCCTCAACAACTTCCAGGTTTTCCTCTGGAGCCTCACTCCCTCTCAGACTCTTTAAACATAGTTGTAAATCACATTTTACTTGGGTAGATGAAGAAAAGATGGGGATAAATAAAAATTCATTGTATTCATCATTCCTAAATTCCTTCTAGCTCATTATAAAATTTTAAAATAAACTTATTCTATGCTCCTACTGGAAAACAAAAACAAAGATAAAAAACAATAATCCATCACAATATATAATCAAAATAAAAATAGAAACTATATAAGTGCAAAAAAACCATTGAAACTATAAACTATAGTAGGGATATAGTATCAGTGAGAGAAGAATAATGAGATGCAAACTTAAGCACCCTCACATAAGCCTTGTGTCGAGCATTGTATCATTGATTGCAAGGATGTTAAATTTATTGGGATAAATTAATGTATTAAATAATATTCAATGAGGCATATAATAGGAGATATGAATATTTTTATTTCACTTGCTTAATAATTTTATCATCAATTGCACAGTGTTCCTTTTTATAAGCCATCTGTTTGTGCAAAGGACTTATTTATAAGTTAGATAGAAGATAGATTGATGGATAGATATGTAATAGATAAGTAGATAATGAGATCGTCAGATAGGTAGACAGAGATGGATGATAGATCTTAATTCCTTTTTAGAAATAACATGACTAGTCTTGAATTACTGTCCATCCTGATCTAGAAATAACTTCTTTACAGAATTTCATTTGCTAGAACCTGATTTTCAGACTAGATCTCTGTCAACATGCTGAGGGTTATGACCGTAATTTCTGGAGAGAACGGAAAAAAACTTCAATTTGAAAAAGATAGGAAACACATTGATCCGCAAACATATTTTGAAATAAAAGCATGTTTGTACATTTAATGCATATATATGTGTGTCTGTGTAAATTACAAACTACACAAATATACCACAGCCCATTTTGTTATGAAAATTGACAATGAACAAGCATGCCTTCACCTAGTTTATTGATAGAGGAGCTTATTTCTCAAGCCTCAAACCCAGTTCACCTTGAGATTTGACTAAACAGAGAGGTTAGGTAGTTTAAAAATATTCCACTCCTAGAAAATCTTGTTAGCCTTGGGTATTAACAAAAATTGAATTCTATTTTGTTAAATTAATGTTTTAACAATACTCGTTACAGTGAAAAACTTAGAGACAGGTAGCTTAAGGCCAATCAAACAGTTTGATTATACTTTTGTTTTACTAAAAGGCAATGGGTCTTTACATACACTTATTTCATATAATATTTAAAGAATACCTTAAGTTGTCAGTCTCAATAATTTTGTTAAAGACCATTTTGGACATTATGGAATTGACTATCACACATACAAAATATACCTTATTTTATTATTTATTTGATAAAGCTTCATAAATTACTGATCTTTTATTAAGCCAGTGAAATTATTAAGAACCATAACAGAGACTTCATTTTTAGGTCACAAAGAATGTAATAGTGTCAATGTAAAATAGGGATTTGTTGAATATTTCATGATTATTATATTTCAATTATTAAAAACTGTTGGTAGAACCACTCTTTATTATAGGCAGAAAGAGAAATATCTGTGACCTGTTCTGTCTAGTAACAGAAAGACATTTAATTATCCCATTATGCTATATGTAAAAAAATAATAGAGATAAACTGAACTAAGATCTCTTCTTTATATAAAAAGATGAGCAGAAAAATTACACCATTAAAATCTATATTTTCTATTAATATTTATGACTTCTCTTGAAACACAGTCATTTGAAAAAGAAGACAACAAACAGCTTTTGCTTGCAGCAGTTGGTAAATATGTAGATATTTTGAAAATTACATCCTATGTCTTAAAACTTTTGATATCTGTTATACAAAAATGCAGTTTCTAGTTTTTACTGATTAGTTTGAATATTAAAAAGGCCAATGAGCATATTCAACATAAATATCAGAGAAATATTACTTTCAAAATGCTGATCAAGAATAAAACAGCTAGTGTTTATGTAAATCATAGAGTCCCTGAGAGTTCTTAAAAGATGGGGAGAAAAGAGATGTAAACAGCACCACACAAAGCTGCTATCTTTGGGAATTTTTCTTGAGTACAAAAGAAAAAAAGACTTTTACAACTGTTATTGCTTATTGAAGGCAATCATGAACCGAGGCTGTTCCTGGACATCTTGGCTATTGTTATATTATTACAGAGTCCCACAGGCAGTCTTCTCATGTACAGTACATCCTGCATCTTTTGATTCTTTTGTCCACTCTCCAACCTGCTCAGCCAGAAACCTTCAGCCAAGAAAGATTTGGCAGGCTCCCACTAACAGGGTCAATCCTGTTTTATCATCAGAGGGCTTCTTCATAAAAATAATAACATCCATCTACTGCTCTGTTGAGCCAACTCTCTTGGCGTCAACATTTTGTGTTTATCTTAACAACCAGTGCACATTCGACTCCATGCTGAAATGAGTACCCCCATCAATTCTAGGAGGCACAGCCCAGAATTCTGTGACTTGTCAACCCGATGTCACCCAAGCTAATGAATAGGTCTTGGTGTTTTACTCATGAAAAGGTCAATAGGGTTTGCATATTGGGATGATAATAATGAGTTTTCCACAGCAAAGAATTTGCAACGAAAGTCAAACTATTTCAATGAAAAATTACAAGTTAGATGTTACAAATATATTTTTAAAAGGTGAAAATATTTTAAATGAATACATTTTAGAACTTATTGTTCTCCAGTCATGTGTAAGCCTGACCTGAAAGATGTAATTTAAGGAGATTTAGCAGCATATTACAATAGTATAAACTTTGTTCTTTTAAAAAGAAATATCTTCCACAAGCTACTTTCATACATTAAGGCTATAGAGAAACAATCTCCCGAGGTTGTAATCATTACATAGTTTCCAATAGGCAAAGCACACGCACACTCATTTTAGCATTTGAGTGTCTCATAAATCAATTAAATTATTGTTCCTGAAAGTTTGATCATTTGTTTAAAACATTCATTTTTTCTTTCTGGTAGTATAAATTTATAAGATTTTTACAAAATGTTTTGGGATTTCCTTCTGGAATGGAATGTCCATAAAAATCCAAAGCAATGCCCAATATTTTATTATAATTGCATGAAGTAGTTCTTTCACAAGATTGTCCTTAACAATCCGGTTCCTCTACACTGTGATGAGAGAGGCTTTTCATGGGTCTTTGGCCAAAAGTTTTGTCTCAGTTAATGCTCCACTCTTCTTCCTTAAGTGTCCTGGGATTTTTCACATCCGCAATACAGACAGGAACTTGGTTTTATGCCTCAAGTGCCTCAGAAAAGAATGGATCTTTTTTCATATAATGACCCGCAGTGCAATTACTAATGAAAAAGTAATATTGTGCACCATAAACTGCACTCTGCAAGGAACATTTTAGTAATAGACAATTCTAAATGCACAGAGCATAAGGCATTTGAATCAAGTATGGAAAGAAAATCAATACAAGAAAATAAAAAAGTAATAATCCACGATTTTAAACACAAAAGGGTATTTAGGAAAATAAATGAAATGCCCATTTTCTGCCCCAGAGATTACGTGTCTTTAAGATAGACATGCCTTAAAGCAATTTTATGCTAAATAGTCACCTATGCTGATTAAACTATGAATACTAGATTCACTCAGAATGAATATTTTAGTAATATCTCCAGCATTAGGAATGTTATGCTAAGTGGAGGCAATAAAATTCTGAGTAACTTAGAGTTTATAAATATAAGCACTCAAATCCTACCATGCTTATAAGTAAATGAGATAAAATTCACATAGTGCTTAATTCATTCCTCAGTTTTTGAATCAAGTAAGATGTATTATATACTCACTGTCTGTCCAGTACCTGAAGAAACAGTGGTAATGTAGGAAATATTCCATTGAGACTCAGAGGAGGGAAAAACAAAATGTGAACAAGCAAGTGTGTAAGCTAATATGTGCAAAAATATATAAATCATGCCTGGTGTTATGCTGCAGCAGTCCCTCATGCAGGCCATGACTCTCAGTCATCTTAACATGCTTGCTGAACTAGTGATAATTATACTATTTGTTCTCCAGTAGATATGAGATTGGAAATAATTTACTTTATTGGTGTTTCTGTCATTAGACACTTAAGATACAGTCTGATTATGTGGCAGCACAAAGTATGTAATGTCTTCTGAGGACTTTAACATATTAACTAATTCAATTCACTTCACATTATACTAGAGACAGATGATAAATGACCATATCCTACAGCAAGTTTAACAACATAGCCCCAGATGAAACCCCAAAGGCCACATGAACTATCATATGGGACTTTTTAAGGACATAGTTTCTCTAGTTGATGGAAAATTCACACTTTTGCATCTGTTAGGACTACAGAACATATCAAAGGAAATAGGGAAGACAAAGGAGACACATAGTTATCTGGGGACACTTTAAAGTCCTCCATGGATAAATATGTAGACCCTCCCAGAGGACTTAAACTCCCACGTATTATATATGTGATGGAATGGTATTGAACTAAATTCATACCAACTATTTTGTTCTATATAATCTGTAGGTAATTTTGGTATTGAGGTCAGATTTCAGGGACTCATATATGCCAGGCAAGTATTCTACCTCTAAGCTGAGTCTACGAGCTACTAATATTAATTTTTGATAAAATGTATAAACATTTGCAGTCAAACTCTAGAATAAAGAATAGCAGTACCAAAGATGTCACTCAGAATTCTTTTATAAGGGCAATGTCAACAGAGATCAAAAGGTTATAAATGTAGATAGGTGGCAATATTCCAAAGTTATTTCTCACACAAACATTTGCTTGGTACTCATCACAACTATGTAAATACAGTAAAATACATGCTTATTTGTAAAGTCAACTTCCCTGTTTGATATAGCACACCTAAAGTGATTATCG
>Read2_8a47dff3-adc1-4b00-b23f-e2f82dfbe231
AAGTGTACTTCGTTCAGTTACGTATTGCTGGAGAGGAGAGGAGAGGAGAGGAAGAGAAGAGGAAATATAAGATAAGACAAGAACATAATGGAAAAGAAAAGAAAGAAAGGAAAGGGGAAGAAAGAGAAGAAAAGAAAATAGAACAAGGAGAGAGAAATTGAGCCTTTTTGTAAGATTTTGAAACCTCAAAATGCACTCCCAATGATACACCCCCTTCAACAAGATCACACCTACTCCAAAATAGCCTTACCTCCTAATCCTTCTCCACAATTCTATTTGCAGACTAAGTATGCAAATATATGTTCCACACAGAGGTTGGGGGGGGGGCATTCTTATTCAAAACACCACAGACCTTAATGACTTGTGTATTTAAACTGGTACTTTTCATTTGATATAGCTTTTTTCTTTAAAATTTATTTATTTATGCATATAGGTGTTTTGGCCTTCATGAACATATGCACACCAGAAGAAGTCTTAGAGACCCTGGAACTATAGTTACAGAGAGTTTTGAGCCATCATGCTTATGGTGCTGGGAAATGAACTCAGGGCCTCTAAAAGAGCAGCCAGTGCTCTTAACTGCTGAGAGCCCATCCCTCCACTTTGATGGAGCTGTTGAAGCATTGGAAATGAGACAGCACTGAGAAAAATGAGTAAGTAGTCCTTGAGATTTTATTTTGCTGTGCCACATCCTGTCTGTATGCATCCTGCACTGTAACTGAGGATACAATGTAACAAGCTCTCTTGTACTTCAGCGGCAGGACTGCTCTCTGATGGACAGTTTCCTTCAAACTGAGAATGACAAAAACCCTGCTCTTTTATGTGGCTTTTCTCAGATATTCTGACTCAACAATCAGAGAAATAAAACTCATAAGAGTTCATAATTTTAATGGTACATCTATCATGCACAGTCCAAGGCACACCTTAAGGACAATAATTAGAAATATCTATTACACTATTTTCTTTTTGTCAACTCTACTGTCTATTGAATGTCAGAACTTGTCCGTACTAGTGAAAATTTATTATTATTACTCTTTCTACAGGGTATAAAAAACAATGTCTTGCCCTAATTTTCTGTTATCTACCTTTATACACAGGCTAGAGAGGGGTCTTATGTCTATAGAAGAGTAAAAAATCTCTGTATTAATATAAGGTTTAAAATACCAAACTGGACATCTTCGATAATCACTTTTAGGTGTGCTATATCAAACAGGGAAGTTGACTTTACAAATAAGCATGTGTTACTGTATTTACATGGTTATGATGAGTACCAAGCAAATGTTTGTGTGAGAAATAACTTTGGAATATTGCCACTATCTACATTTATAACCTTTTGATCTCTGTTGACATTACTTATATAAAGAATTCTAGAGTGACATCTTTGGTGCTGCTATTCTTTATTCTAGAGTTTGACTGCAAATGTTTATCTTTATCAAAAATTAATATTAGTAGCTCGTAGACTCAGCTTAGAGGTAGAATACTTGCCTGGCATATATGAGTCCTGAAATCTGACCTCCAATACCAGAGTACCACCACAGATTATATAGAACAAAATAGTTGGTATGAATTTAGTTCAATACCATTCCATCACACTTATATAATACGTGGGAGTTTAAGTCCTCTGGGAGGTCTACATAGTATTTATCCATGGAGGACTTTAAAGTGTCCCCAGATAACTATGTGTCTCCTTTGTCTTCCCTATTTCCTTTGATATGTTCTGTAGTCCTAACAGATACAAAAGTATGAATTTTCCATCAACTAGAGAAACTATGTCCTTAAAAAGTCCCATATGATAGTTCATGTGGCCTTTGAGTTTCATCTGAGACTGTTAAACTTGCTGTAGGATATGGTCATTTATCATCTGTCTCTAGTATAATAGAAGTGAATTGAATTAGTTAATATGTTAAAGTCCTCAGAACATTACATACTTTGTGCTGCCACATAATCAGGACTGTATCTTAAGTGTCTAATGACAGAAACACCAATAAAGTAAATTATTTCCAATCTCATATCTATTAAGGAGAACAAATAGTATAATTATCACTAGTTCAACAAGCATGTTAAGATGACTGAGAGTCATGGCCTGCATGAGGACTGCTGCAGCATAACACCAGGTATGATTTATATATTTTTGCACATATTGAAAGCACACACTTGCTTGTTCACATTTTGTTTTTCCCTCCTCTGGAGTCTCAATGGAATATTTCCTACATTACCACTGTTTCTTCACTGGACAGACAGTGAGTATATAATACATCTTACTTGATTCAAAAACTGAGGAATGAATTAAGCACTATGTGAATTTTATCTCATTTACTTATAAGCATGGTAGATTTGAGTGCTTATATTTATAAACTCTAAGTTACTCAGAATTTTATTGCCTCCACTTAGCATAACATTCCTAATGCTGGAGATATTATTACTAAAATATTCATTCTTGAGTGAATCTAGTATTCATAAGTAGTTTAATCAGCATAGGTGACTATTTAGCATAAAATTGCTTTAAGGCATGTCTATCTTAAAGACACAATTCTGGGGCAGAAAATGGGCATTTCATTTATTTTCCTAAATACCCTTTGTGTTTAAAATCGTGGGATTACTTTTTATTTTCTTGTATTGATTTTTCCATACTTGATTCAAATGCCTTATGCTCTGTGCATTTTAGAATTGTCTATTACTAAAATGTTCCTTGCAGAGTGCAGTTTATGGTGCACAATATTACTTTTCATTAGTAATTGCACTGCGGGTCATTATGTGAAAAAAGATCCATTCTTTCTTGAGGCACTTGAGGCATAAAACCAAGTTCCTGTCTGTATTGCGGATGTGAAAAATCCCAGGACACTTAAGGAAGAGTGGGAGCATTAACTCGAGACAAAACTTTTGGCCAAAGACCATGAAAAGCCTCTCTCATCACAGTGCAGAGGAACGGATTGTTAAGGACAATCTTTGTGAAAGAACTACTTCATGCAATTATAATAAAATATTGGGCATTGCTTTGGATTTTTATGCATTCCATTCCAGAAGGAAATCCCAAAACATTTTATTACTTATAAATTTATACTACCAGAAAGAAAAATGAATGTTTTAAACAAATGATCAAACTTTCAGGAACAATAATTTAATTGATTTATGAGACACTCAAATGCTAAAATGAGTGTGCGTGTGCTGCCTATTGGAAACTATGTAATGATTACAACTCGGGAGATTGTTTCTCTATAGCCTTAATGTATGAAAGTAGCTTGTGGAAGATATTTTTTTTTAAAAGAACAAAGTTTATACTACATGCGCAATAACATATAAATCTCATAAATTACATCTTTCAGGTCAGGCTTACATGACTGGAGAACAATAAGTTCTAAAATGTATTCATTTAAAATATTTTCACCTTTTAAAATATATTTGTAACATCTTAACTTGTAATTTCTATTGAAATAGTTTGACTTTTCGTTGCAAATTCTTTGCTGTGGAAAACTCATTATTATCCCAATATGCAAACCCTATTGACCTTTTCAAGAGTAAAAACACCAAGACCTATTCATTAGCTTGGGTGACATCGGGTTGACAAGTCACAGAATTCTGGGCTACTGTGCCTCCTAGAATTGATAGAGGTACTCATTTCAGCACATGGAGCTTCGAATGTGCACTGGTTGTTAAGATAAACACAAAATGTTGACGCCAAGAGAGTTGGCTCCAACAGAGCAGTAGATGGATGTTATTATTTTTATGAAGAAGCCCTCTGATGATAAAAACAGGATTGACCCTGTTAGTGGGAGCTCCATAAATCTTTCTTGGCTGAAGGTTTCTGGCTGAGCAGGTTGGAGAGTGGACAAAGAATCAAAGATGCAGGATGTACTGTACATGAGAAGACTGCCTGTGGGACTCTGTAATAATATAACAATAGCCAAGATGTCCAGGAACAGCCTCGGTTCATGATTGCCTTCAACTGCTACTAATAACAGTTGTAAGTCTTTTCTTTTGTACTCCAAGAAAATTCCAAAGATAGCAGCTTTGTGGTGCTGTTTACATCTCTTTTTCTCCCCATCTTTTAAGAACTCTCAGGGACTCTATGATTTACATAACTAGCTGTTTTATTCTTGATCAGCATTTTGAAAGTAATATTTCTCTGATATTTATGTTGAATATGCTCATTGGCCTTTTAATATTCAAGGCTAATCAGTAAAAACTAGAAGCATTTTGTATAACAGATATCAAAGTTTTAAGACATAGGATGTAATTTTCAAAATATCTACATATTTACCAACTGCTGCAAGCAAAAGCTGTTTGTTGTCTTCTTTTTCAAATGACTGTGTTTCAAGAGAAGTCATAAATATTAATAGAAAATATAGATTTTAATGGTGTAATTTTTCTGCTCATCTTTTTATATAAAGAAGAGATCTTAGTTCAGTTTATCTCTATTATTTTTACATATAGCATAATGGGATAATTAAATGTCTTGGCATGTTTGCTACTAGACAGAACAGGTCACAGATATTTCTCTTCTGCACCTATAATAAAGAGTGGTTCTACCAACAGTTTTTAATAATTGAAATATAATAATCATGAAATATTCAACAAATCCCTATTTTACATTTGAGCACTATTACATTCTTTGTGACCTAAAATAAGTCTCTGTTATGGTTCTTAATAATTTCACTGGCTTAATAAAAGATCAGTAATTTATGAAGCTTTATCAAATAAATAATAAAATAAGGTATATTTTGTATGTGTGATAGTCAATTCCATAATGTCCAAAATGGTCTTTAACAAAATTGTGAGACTGACAACTTAGGTATTCTTTAAATATTATATGAAATAAGTGTATGTAAAGACCCATTGCCTTTCAATAACAAAAGTATAATCAAACTGTTTGATTGGCCTTAAGCTACCTGTCTCTAAGTTTTCACTGTAAATGAGTATTGTTAAAACATTAATTTAACAAAATAGAATTCTAATTTTGTTAATACCCAAGGCTAACAAGATTTTAGGAGTGGAATATTTTTAAAACCTACCTAACTCCTCTCTGTTTAGTCAAATCTCAAGGTGAACTGGGTTTGAGGCTTGAGGAAATAATCCTCTTATCAATAAACTAGGTGAGCATGCTTGTTCATTGTCAATTTTCATAACAAAATGGGCTGTGGTATATTTGTGTAGTTTGTAATTTTACACAGACACACATATATGCATTAAATGTACAAACATGCTTTTATTTTCAAAATATGTTTGCGGATCAATGTGTTTCCTATCTTTTTCAAATTGAGATTTTTTCCGTTCTCTCCAGAAATTACGGTCATAACCCTCAGCATGTTGACAGAGATCTAGTCTGAAAATCAGGTTCTAGCAAATGAAATTCTGTAAAGAAGTTATTTCTAGATCAGGATGGACAGTAATTCAAGACTAGTCATGTTTTCTAAAAGATTAAGATCTATCATCCATCTCTCTGTCTACCTATCTGACGATCTCATTATCTACTTATCTATTACATATCTATCCATCAATCTATCTTCTATCTAACTTATAAATAAGTCCTTTGCACAAACAGATGGCTTATAAAAAGGAACACTGTGCAATTGATGATAAAATTATTAAGCAAGTGAAATAAAAATATTCATATCTCCTATTATATGCCTCATTGAATATTATTTAATACATTAATTTATCCCACAAATTTAACATCCTTGCACCGAATGATACAATGCTCGATTACAAGGCTTATGTGAGGGTGCTTAAGTTTGCATCTCATTATTCTTCTCTCATGATACTATATCCCTACTATAGTTTATAGTTTCAATGGTTTTGCACTTATATAGTTTCTATTTTTATTTTGATTATATATTGTGATGGATTATTGTTTTTTATCTTGTTTTTGTTTTCCAGTAGGAGCATAGAATAAGTTTATTTTAAAATTTTATAATGAGCTAGAAGGAATTTAGAATGATGAATACAATGAATTTTTATTTATCCCCATCTTTTCTTCATCTACCCAAGTAAAATGTGATTTACAACTATGTTTAAAGAGTCTGAGAGGGTAGATGCTCCAGAGGAAACCTGGAAGTTGTTGAGGGAAACAAAACAACAAAAAAATAATCATATTGGCTGAGAAACTCTTTTTCAAACTCAGCATGTTGGTCTGCATCTTTTATCCCATCTCTCAGGAGGCAGAGTCAAGCCCAGGTCTCTGAATCCATGTCCAGCCTGCTCTGTAGAGTGAATTCTAGGACATTCAGGTTTATATAAGGAAATCTTATCTCAAAAACACAAACAAACAATTAAAATAAATAAATAAACAAATAAATAAAGTATTGTCTCAAGTGCTTTGTCATTTAGACTCTTTAGAAAGTAAGTTATACAGAGCAGAATAAATTTATCCATTTCTGTTCTCACTATGCATTTTTATAATGAGCCTATTTTAGTTACAATTATCTGGATATTTTGAAGTAAAAAAAAAATAGAGTGAAAACTTACTGTATTTCCAGAGAAATCTAAAGTAAAATTATTAACATTTTGTCATGTCAATAAAGAGTAAAATTATAATGTAGTATTGTAATTATATTTTTGAATTATAGTCTTTGTTTCATTGAGTTGATATTTCCTTTTTTTACCTTTTGTATTTTGTTAATCTGTCTGTATTTGTATTATTCATCTTTACATTTTAAGCTTTGGAGATATATAATTTTAATGATACATTTGTTTAGGATAGCTGACAAAAACTCGAGTCATTTTAATATTTTATGATGTCAAGCACTATCTCTTTGTTCCAGTTTTCTGGTCATTATATTATCACAAGTTTATTTAAGCAAGAAAGAATGTGTTTTATATACCCAGCACACAGCCACTTCAGACTTTAGGAAAAATATTTTGTCTTTTAAATCCAAATTGCACCGTGAATGTCTACAGATAGCTGTTGATATTCTCCCCTGGGGCTTGGCAGGGCTTGGACAGTAGGGCAAACACCAAAGAAAACGGTTCCCACCCCCAGCATCTGCTGCAAACACTCAATAGTAGCCTCCCTGTATGGACAGAGGAAAGTTGCTGAATCCTTACATCAGGAACCTAACACATGGCTTAGGTGGCACAGCAGGAGAAACCTTGCTTTGGATACTCTTTTAAATATAGAACTAAGTACTGTTGATGATCAGAATACCAAACTCACTAAAATACAGCGATTGTAAAATGTAATAAGGTAGAATTGAACTTCATTTTTGTAAGGCCTTCAGATCACAGCCTTGGGAGGTCTTATTTGAAAATCAAGCACATTGCCCGACACAGCAGGCTTATTTGTAAGGAAGAGATCACTTTGCCTTGTTCCTAAGACTAGAAAGAATTACAGTAACACTGGCAGTGATCTAGGGGGCAACAGGCAGAGTGTGAAGCCAGTCATTTGTCATCCACGTTTTCTTCAGGGCTGCCATCAATCTCTATCAATTTCCAACTTCTCACAGATCCCACCATCCTGGGAGGAACTCCTCTAGGCTTTCGGTAGTGACTCACAGTGGGCATTTGTCCAGGACTGAGCAGGCTTCCCTGCCACCAAAGCAACAACCACCCCAAGACCTTATCTGAACATGATAAAATTGATGAAGGTGCCAAACGTTTAGTATTATGAATACAAGTAATTTCACTTCATGAGACTGGTTTCCATCCTCTGAATCATGCTACTCATTATGACTCTTCTGCCTCCAAATTTTTAATTTCCTGATTTCCACATAACAAAAATCAAGGTAGGGTCTTTAAAGTACCATCTCTCCCAACGCATCTCATATCATCTTCTGTCCGTTCCTCGTTTACTTCTCTGTTCTCACCAAATTTTAGAAGTGCCTTGCCACCTACACATGTATTTCAATGATGCCTGTATCTATCTTGAAAGAAAACACCTTGGTCTCCATTCCAGTTTTAAACATGCAATGTCTTTGCTTTTTCATCTCTGAGACTCTATATTTTTCCATAGGAAAATTTTTTGACTTTAACCTTTTACTCAGTGTTTTCAAAACATTTTTAAAGACTTGAGTTTCTATGCCTCTGCAACACTCTCTTAATTTTCTTTGTAAAAATTTATCTGTGAAACATATTAAAGGACTATAATTATTATAAATATCATTATTAATATCTACTAAAATAAAATTGATTATTTTATATTCAAGTACTTAAACCTTAGTATTTAATGGGTGATTATACTATGTGAACACTATGTAACTACTATATATCAAGCCATACATAGCTTTCCTGCGCTGTAAGAAGTCTACTCTTGGACTCCATCTCTCATCAGCCCTCATTGAACCCATTCTATATGAGCCTTCAGATTAAATCTGAGTTACTGAACTTAATGCAAATAAATTATCATAATATATACTATTTTGAGTCATCCAAAAAGGAGAGTAGAAGAAATTACTTAGATCCAATATATATGATAGCCTGACTCCCTTTACCTCACCTTTTCTTAATTTCTATATATATTTTTATTTATTTTGTGTTACTTCACGGGACTTCATAGTGTCATATTTTAAATATAAGTTGATACATCTGTTTTGAAAAGACCTTGTTAATAACTCTAATAGTTGATGTTATCATACTGATTTAATGAAAATATGTGTATTTTCAGGACTGTGCTTTGGTATGTTCTAAAACTTTAAAATACTCTAAAAGCACAGCTTTCTATATTTACTAAGGTGTCTTTCTTTACCAATATATTATTTTTAGCATCTTGCTAAATTTCTAGCTTACTTGAGAGTCTTCAATTAAAATTTTTATTGATATTTTCTTCATTTACATTTCAAATGCTATCCTGAACGTCCTCTATGCCCTCCTCTGCCCTGCTCCCAACTCACCCACTCCTGCTTCTTGGCCCTGGCATTCCCTGTACTGGGGCATATAATCTTCACAGAACCAAGGGCCTCTCCTCCATTGATGACCTACTAGGCTATCCTCTGCTACATATTCAGCTAGAGACATGAGCTCTGGGGGTACTGGTTAGTTCACATTATTGTTCCTCCTATAGGGTTGCAGACCCCTTTAGCTCCTTAGGTACTTTCTCTAGCTCATTGGGAGCCCTGTGCTCCATCCAGCCGATGACCACTGAGCATCCACTTCTGTATTTGCCAGGCACTGGCCTAGCCTCACAAGAGCCCGCTATATCAGGGTCCTGTTAGTAAAATCTTCTGGCATATGCAGTAATGTCTGGGTTTGGTGGTTGTTTATGGGATGGATCCCCAGGTGGGAGCAGTCTCTGTATGGTCCTTTGCTGTCTCAGCTCCAAACTTTGCCTCAGTAACTCCTTCCATGGGTATTTTTCAAATTAAATTTTTATTTTTAGTTCCTAGATAGATATATGTTGCCAATTTTAGCTGTCTCTTAAATTGGGTTTATGAAGCTTGTTTTAGCCCCAAAATAAACAGGACTACTAAGAATGAGCATAATTTGATGTTCCTGCATTTCTAAACTACACAACAAATACACTATTATCGGTGTTCTTGCTAGTCTTCCTGCTATTTTCATTCATTATTAATTGATTGCTATCTCTCTTCTTGAGTACACATTCAATTTTTATAGTTCTATTATTTTGTCCTTGCTTATATGTGTTACAAGTATATTTTGCTCATTTTTTTAGCCTTATACATTTTGGTTAAAATATAAATCATTTGTATTTCTTAAACAGATTTGAAATTTCAGAGCCTTTTCTTTTCCACACAGGTTAATAATTTGGGGTTTAGAGAAATCACCAGAAACTGATCATTTGGATAGTCCTAATTAACTCAATTAGATAGTCATTTTTAATCACTTTATAAAGTATGGATTGAAACATTCTTGTTTCTGTCCTGTAAACAAAGTGAAGTTCATGCCTTCTATATCAGGATCCATGGTTCTCGAGCCATGGAAATGCTTCTGATTTGTCTTTTGCTGATAAATCACCATCTGCTGGTCAGGCATGGTGATTCACAGAGAGTTCTTTTATCCTTGAGAAGAGTTTTTGCTATCCTAGGTTTTTTGTTATTCCAGATGAATTTGCAAATTGCTCCTTCTAATTCGTTGAAGAATTGAGTTGGAATTTTGATGGGGATTGCATTGAATCTGTAGATTGCTTTTGGCAAGATAGCCATTTTTACAATGTTGATCCTGTAATCATGAGCATGGGAGAATCTTTCCATCTTCTGAGATCTTCTTTAATTTCTTTCTTCAGAGACTTGAAGTTTTTATCGTACAGATCTTTCACTTCCTTAGTTAGAGTCACGCCGGGAATGTTCATATTATTTGTGACTATTGAGAAGGGTTTTTGTTTCCTAATTTTCTTTCTCAGCCTGTTTATTCTTTGCTTAGAAAGGCCATTGAGTTGCTTGAGTTAATTTTATATCCAGCTACTTCACCGAAGCTGTTTATCAGGTTTAGGAGTTCTCTGGTGGAATTTTTAGGGTCACTTATATATACTATCATATCATCTGCAAAAGTGATATTTTGACTTCCTCCTTTCCAATTTGCTTATCCCCTTGATCTCTTTTTGTTGTCGAATTGCTCTGGCTAATACTTCAAGTACTATGTTGAAAAGGTAGGGAGAAAGTGGGCAGCCTTGTCTAGTCCCTGATTTTAGTGGGATTGCTTCCAGCTTCTCTCCATTTACTTTGATGTTGGCTACTAGTTTGCTGTAGATTGCTTTTATCATGTTTAGGTATGGGCCTTGAATTCCTGATCTTTCCAGAACTTTTTCATGAATGGGTGTTGGATCTTGTCAAATGCTTTTTCTGCATCTAGCGAGATGATCATGTGGTTTGTCTTTGAGTTTGTTTATATAGTGGATTACATTGATGGATTTTCGTATATTAAACCATCCCTGCATCCCTGGAATAAAACTTGGTCAGGATGGATGATTGCTTTAATGTGTTCTTGGATTCGGTTAGCGAGAATTTTATTGAGGATTTTGCATCGATATTCATAGAATTGGTCTGAAGTTCTCTATCTTTGTTGGATCTTTCTGTGTGGTTTAGGTATCAGAGTAGTGGCTTCATAAAATGAGTTGGGTAGAGTACTTTCTACCTTTGTATCTTGTGAAAAGTTTGTGCAGAACTGGAATTAGATCTTCTTTGAAGGTCTGATAGAACTCTGCACTAAACCACGTCTGGTCCTGGGCTTTTTTGGCTGGGAGGCCTATTTATAACTGCTTCTATTTCTTTAGGGTATATGGGACTGTTTAGAAGGTCAACCTGATTCAACTTTGGTACCTGGTATCTGTCCAGAAATTTATGCATTTTAATCCCAGGTTTTCCAGTTTGTTGAGTATAGCCTTTTGTAGAAGGATCTAATGGTGTTTTGGATTTCTTCAGGATCTGTTGTTATGTCTCCTTTTCAGTTCTGATTTTGTTAATTAGGATTTTTGTCTCTGTGCCCTCTAGTGAGTCTAGCTAAGGGTTTATCTATCTTGTTGATTTTCTCAAAGAGAACCAACTCCTCGTTTGGTTAATTCTTTTGAATAGTTCTTGTTTCCACTTGGTTGATTTCACCCCTGAGTTTGATTATTTCCTGCTGTCTACTCCTCTTGGGTGAATTTGCTTCCTTTTTTCTAGAGCTTTTAGATGTGTTGTCAAGCTGCTAGTATGTGCTCTCCCTTCTTCATGGAGGCACTCAGAGCTATGAGTTTCCCTCTTAGAAATGCTTTCATTGTGTCCCAAAAGGTTTGGGTACGTTGTGGCTTCATTTTCATTAAACTCTAAAAAGTCTTTAATTTCTTTCTTTATTCCTTCCTTGACCAAGGTATCATTGAGAAGAGTGTTGTTCAGTTTCCACGTGAGTGTTGGCTTTCTGTTATTTTTTTTGTTATTGAAGATCAGCCTTAGTGCATGGTGATCTGATAGGATACATGGGAAAATTTCAATATTTTTGAATCTGTTGAGGCCTGTTTTGTGACCTATTATGTGGTCAATTTTGGAGAAGAATACCATGAAGTGCTGAGAAGAGGTATGATCCTTTTGTTTTAGGATAAATGTTCTGTAGATGTCAGATCCATTTGTTTCATCACTTCTGTTAGTTTCAGTGTGTCCCTGTTTAGTTTCTGTTTCTCATGATCTGTCCATTGGTGAAAGTGGTGTGTTGAGGGTCTCCACTATTATTGTGAGTGCAATGTGTGCTTTGAGCTTTACTAAAGTTTCTTTAATGAATGTGGCTGCCCTTGTATTTGGAGCATAGATATTCAGAATTGAGAGTTCCTCTTGGAGGATTTTACCTTTGATGAAAACAGTGCCCCTCTTATCTTTTTTGATGACTTTGGGTTGGAAGTCAATCTTATCAGATATTAGGATGGCTACTCCAGCTTGTTTCTTCATACCATTTGCTTGGAAAATTGTTTTCCAGCCTTTTATTCTGAGGTAGTGTCTTTCTCACAGATGTGTCTCCTGTAAACAGCAAAATGTTGGGTCTTGTTTGTGTAGCCAGTTTGTTAGTCTATGTCTTTTTATTGGGGAGTTGAGACCATTGATGTTAATAGATATTAAGGAAAAGTAATTGTTGCTTCCCTGTTATTTTTGTTGGTAAAGTTGGCATTCTGTTCTTGTGGCTGTCTTCTTTTAGGTTTGTTGAGGGATTACCTTCTTGTTTTTTCTAGGGCATTGTTCCATTCTTGTATTGGTTTTTTCTGCTGTTAACCTTTGAAGGGCTGGATTCATTGGAGAGATAATGTGTCAATTTGGGTTTGTCTTGGAATACTTTGGTTTCTCCATCTATGGTAATTGAGAGTTTGGCTGGGTATAGCCTGGGCTGGAATTTGTGTTCTCTTAGTGTCTGTATAACATCTGTCCAGGCTCTTCTGGCTGTCATAGTCTCTGGTGAAAAATCTGGTGTAATTCTGATAGGCTTGCCTTTGTATGTTACTTGACCTTTTCCCTTACTGCTTTTAGTATTCTATCTTTTATTTAGTGCATTTGTTATTTCTGATTATTATGTGTCGGGAGGAATTTCTTTTCTGGTCCAGTCTATTTGGAGTTCTGTATGCTTCTTGTATGATCATGGGCATCTCTTTTTATGTTTGGGAAGTTTTCTTCTATTATTTTGTTGAAGATATTAGCTGGCCCTTTAAGTTGAAAATCTTCATTCTCATCAATTCCTATTATCCGTAGGTTTGGTCTTCTCATTGTATCCTGGATTTCCTGGATATTTTGAGTTAGGATCTTTTTGCATTTTCCATTTTCTTTGATTGTTATGCCGATGTTCTCTATGGAATCTTCTGCACCTGAGATTCTCTCTTCCATCTCTTGTATTCTGTTGCTGATGCTCAAATCTATGGTTCCAGATTTCTTTCCTATGGTTTCTATCTCCAGTGTTGCCTCACTTTGAGTTTTCTTTATTGTTTCTACTTCCCTTTTTAGGTCTAGTATGGTTTTGTTCATTTCCATCACCTGTTTGCTTATGTTTTTTCCTCTTTTTCTGTAAGGGACTTCTACCTGTTTGATTGTGTTTTCCTGTTTTTCTTTAAGGACTTGTAACTCTTTAGCAGTGTTCTCCTGTATTTCTTTAAGTGATTTATTAAAGTCCTTCTTGATGTCCTCTACCATCATCATGAGATATGCTTTTAAATAGGTCTAGGTTTTCGGGTGTGTTGGGGTGCCTGGACTGGGCGAAGTGGGAGTGCTGGGTTCTGATGATGGTGAGTGGTCTTGGTTACTGTTAGTAGGATTCCTACGTTTACCTTTCGCCATCTGGTAATCTCTGGAGTTAGTAGTTATAGTTGACTCTGTTTAGAGATTGTTCTTCTGGTGATTCTGTTACCGTCTCTCAGCAGACCTGGGGAGACAGATTCTCTCCTCTGAGTTTCAGTGCTCAGAGCACTCTCTGCTAGCAAAAGCTCTCTTACTGGGGAAGATGCGCAGATATCTTGTTTTTGGACCTCCTCCTGGTCGAGAAGAAGGCCCAAAACAGGGCCTCTCTCAGAAGCTGTGTTGTAGTTCCCAGAAGCTGTCAGCTTCTGCGATGCAGACTCTCACCTGTGCAGACTAAATTCCTAAGTTCAGGGTGTCCTGTAACCAAGATGGCGACCGCTGCTCCTGAGGCTAGGCCACCTCCGAGCCAGGCGGACACCTGTCCTCTGGTCGGAAGGTGGCCGGCTGTCTGTGGCCCGCCCAAGGGTGCTGCCTCAGCGGCTCTGTGCTTCTGCCCGTCCCAGAAGCTGTCTGGTTCTCTGGCGCACCCTCTAGCCTGTTCAGACTAATTTCCTAGTTCTCGGGCATCTCTTTCTTTAGGTTAGGGAAGTTTTCTTCTGTAATTTTGTTGAGATATTATTTGCCCTTTAAGTTGAAAAGCTTTATTCTCATCTATACCTATTATCCTTAGTTTGGTTTTGTGCCCTGGATTTCCTGGATGTTTTGAATTAGGATCTTTTTGCATTTTGCATTTTCTTTGACTGTTGTGTCCATGTTTTCTATGAAATCTTCTGCACCTGAGATTCTCTCTTACATCTCTTGTATTCTGTTGATGATGCCCATCTATAGCTCTTGATTTCTTTCCTAGGATTTCTATCTCCAGAGTTCTCTCCTTTTTGCTTTTCTTTATTGTTTCTACTTCCATTTTTTTAGATATTGGGTGGTTTTGTTCAATTCCTTCACCTCTTTGGTTATGTTTTCCTGTAATTCTTTAAGGGATTTTGTTTCCTCTTTAAGGACTTCTTCTTGTTTAGCAGTGTTCTCCTCTTTTTCTTTAGGGAGTCATTATTGTCCTTCTTAAAATCCTCTACCAGCATCATGAGATATGATTTTAGAAAACCCCGAGATCTTGCTTTTCCAGTGTGTTGGGGTATCCAGGACTCACTGTGGTGGGAGTACTGGGTTCTGTTGATGCTGAGTGATCTTTGTTTCTATTAGTAAGATTCTTACTTTTGTCTTATGCCATCTTGTAATCTCTAGTGTTAGATGTTCTATCTGTCTCTGACTGGAGCTTGTTCCATCTGTGAGTGTCAGCCTCTGCCATCCAGCACTCCTGGGAGACCAGCTCTCTCCTGAGTAACTAGGGGTCAGAGCACTCACTGCAGACAAGCTCTCTGGTGAGGAAGGTGCATAGAAGAGCAGAAAGTCTCCTGGCTGCAGGGATGAAGGCTTGGAAGGTACCCTGTGCAAGAAGCTCTGTTGCTTCGGTGGCCCGCATTCTCCTGGGTGAACTGGTCTCTGAGAGAGCCAGGATAGAAAATGTTGATCTCACCTGAGTCTTGGGTATCTGGGCACTTGCTGTAGGCAACCTCTACTCTTGTGGGAAGATGCACAGAGGACTGAAGAAGTCAGCTCCGCCTCTAGCTGAGGTTGAAGCCCTAAAGGGACCCTGTCTAAGAATCTCTGTTGCTTCTGTGGCTTCTTATTCTCCAGCTTGGACTGGTCTCTGAGAGCTGTGGGATAGAAGATCAGATTGTCAATTTTAAATGGATGAATAATGGAGAGAGTTGAAGGAAGGAAAGGAAAAGGTGAGTTAATGAAATTATATTTTAATTTAAGTACGTGTCAAGAAAAAGAATTAAATACCTAAAGGAAATATGGAAATCATGTTGCTATTTGGATTTAAGACTTCTGCACATATGCTTGGTCATACTCTCTAAAGCCAGACTCAACAGTCCATGAACCTACTAAAAAGAACAACAGCTTCCCCAAAAAAAGTAGTCTTAATTATCATGTGTTGATCAACAACAATTGTGAAATGCTATTTTGCAGAAATTCATTTTTAAACCTCAGATTATTATTTGATCTTTCACAAGATTGCTTTTCTCTTATTTTGATGATTGATATAGCCTATTTTCTAAAATTTAAATATATTTGAACTGGCTTTACCACATGTTTCACTTATCTTAAGTCACCTACTTAAAATTTGATTTGGCTGTTGAAACAATTACAATGATTATTTTTAAACTCCACAACACATGTCAGTCACCAAAATCAATCTTCTCCAATTCACAAGATACCAACACTAGGAACATTATAATATGCATAAATTTAAAAGCAGAAACTGTTATGTAAATATTTTATGTATAAAATGAATTTTCATTTAGTATTGATAATACTTCTTACCAGCTGAAAATACATACACATGAGCACATATGAATGATGTAATAAGCTTTTGATTTACATCTAATTATTTAAACATATTTGGCATTGATAACTTATCCAAGTGCCAAATTCTATTGAAAGCACAAACATGGGAGCAGAAGGGGAGTGATTATATTCTTGTATCTAGGCAATGTGGAAATGTATACTTAAGCTAATGTCAATAAAATTCATGTTACTAAATGTAAAACACATCAGAGAAAAATTTCGTCATTCTATAAAACATATACCAAAAATATTAATAAAAGCATAGTCTCTATATTTTAATGTAATAACTCATTCAAAGTAGAGTTGCTGTTTGGCAGTAGGGAATTCTATTAAATTATAAAAACAACATCTTGGGTGGTTCTATTATTTTTCTGAAGTCATAAATACATAAAGATTTTTCAAAATATCTTCCCTAGTAGTTCAAAAAATTAAGTAAAGAAAGTCTTGTACAGTCAGCACACTTTATGTCTATTTCAAGTTGCACCCCTTCCAACATCAGGCCCTGAGCAGCATCATAAGAATAGGGATAGAAAGAACAGTATAAAAATTGAAAGTGCAGATTCCTGCTGATGTCTTAGTTCATTACATAAGAGCAAAACACAATTTCATAAAAACACAGGTCTTACTAGATATCCATCATTTTCAAGTTCAAGCCAAGATAACCTGACATCCTTTAAATCCACATTCTAGGAAGTAATTGTCTAAAAATATTCTAATAAAATAGGTAAAGCCAGCTCCCTCTGTGTCCCACTGACCATGACATGAAGAATGACAGAGAAATATATCTAAAGTAGTGAGGAAATAATTTCATTTTAAAACTCTTCATGTTTACTGTGGAGTCTTAAACAGTTTCCTATTTCATACTAGGCTATTCATAGAATTTAGCTATGTTTTCCAAATTTTATACATATTAGCTTGCTTCTTGAAATTAATATCAATATCAATAAATTAAATTAATATCAAATTAATATCGATATTGATAAATTAATATTAATTAATATGCAACCTGACATCAATTTTGTGGGAGAAGTTGCACATGCTATTGTAAAGAATAAATAAGATTTATTTATTAAATATTTAGTCAAATATTTATTCAAATAATATTTAAACAAATATTTAAATAATATTTAAACAAATAATTGATACTTTGAATAATTATTAAAATTAAACAAATGGTCAGTTAGATCACAATGAAGTTTTGGATTTGAACTGCTTTTAGCTCATATAATTTTCCCCCTAAATTATATTTCTATTAATTATTTTGGAATTTCACATAATGCACTATGATCACTGTTGTTTCCCAATCCTATGAGGTGCATGATTCGACCTTCATCTTCTCCCTTCCCTGCCTTCCCCAAATACACTAAATTCACTGTATGTTGCCCAAATAGTCACTGGAGCTTGGCTGACTCTCAGTGGATAACTGAGTCCTTCTCAAACGCCTGCAAGAAGCTATCAACTATGAAGAGGTGTAACTTCAGCATCTTTATCCTTACATTTTAGAGCAAACTTCCTGTCTGGACTGTTTTTGCTGTTGTTTGTTTGTTTTGCTTTTTTTTAAGTGTGGGGTTAGGTTATCATAGAAGCTTTCAATATCTCTCATTTTCAGTTTAAAGTCTATGATCATTGATACTACTGCAAAGAAATTTCTTAAATTAAGGATGGACTATCCAGAGACTACCCCACCGAGGAGATCCATCCCATAATCAGCCAAACCCAGACACTATTGCATATGCCAGAAAAGATTTTGTTGAAGGGACCCTGTTATAGCTGTCTCGTATGAGGCTATGTCAGTGCCTGGCAAATACAGAAGTAGATGCTCACAGTCATCTATAAGATGGAACACAGAACCACAATGGAGAAGCTAGAGAAAGTACCACCCAAGGAGCTGAAGGGGTCTGCAACCCTATAGGTGGAACAACAATATTAACTACCCAGTATCAGAGCTCATGTCTCTAGCTGCATATGTGGCGAAAAGATGGCCTGGTCGGCCATCACAGGGAAAAGTCCCCTTGGTATTGCAAACTTTATATGCCCCAGTGCAGGGGAATGTCCAGGGCCAAGAAGAAGGAGTGGGTGGGTAGGGGGCAGGGCGGAGGTGGAGGGTGGAGGAGGGTATAGGGAACTTTCCGAATAGCATTTGAAATGTATATAAAGAAAATATCTAATATAAATAAATAAATAAATAAATAAATGAATGAATAAATTTGAAAGCAAATTTAGTTTGTGCATATTAATAGTGAATGATTCAGTAGTAAAACCCTCTAACATGATTTAAATTAACATGGCTTAAAGCAAAAAACTTTCCAATTAGACTTCCTAGGATAAGAAATGTTGCACTATATACAACACCTCTATGTAGAAGACAACTTCTTTGAGGTCATAGAAGTTTTATCCCACCTACACCAAGTCTGTGAGGGAACTTAATGGCTTAATATTGCTTGACCTCTTTATAATTGAATTGTGTTATTAATTTACATTATGTATCTACTCATCAGAATAATAAAAATGTGAGAACAACTTGTTAGAAAGCAGTGTCTCCAGGATCCTGCTTTCAGATTCTTACAAATAATTACCAGTTTAAAGACTCTACCTCAGTGTGTGACTTGGGGATGTCATACAAGGAACAGCCTTTTTGTCATCTCAGAGTAGCTTTAGAAAAGACAGTATGCAATCTGATTTTTTTTTCATTTCAATTTTATCTTTATTTAGAATCATTAACCTTGGCATTCCACATCAGAATGCGCAGCAGGGATCCAGGAATATCTTGCTAGGATGTAACAAAGCTAAAAATCCCGCCAGAACCAAACACTGGCCACAGCTTTATTCTGCTGCATGTAAAAGAAGTCCTGTCATGCTAAGTGCTGTCTCAAGGTATAGGTTTAATGTAAAAACTTGAACCTTTACTTTCATAGTCATAACTAAGTCCATGGTCAACACTGCCCCTTTTTAGCATCTCATTTTTAGTTTCTCATGAAACATTATGTCTATTCACATCATGACAGAGACTGGAAATAACTGACCAATACGGAGGTTCTGTCGGTTTATGTTAAAGAAATACTCATCCTCTGACTCTTTAGTTTCCATAACTACAAGTCAATTTATGGCTCTTCACATAGGTGCAGACAAAGGCTTTATGTCTGTACAAACACAAGCACCATAGATCCTATACATTTACTTAATTAGGAGAGGAAAAAAAGCTGAGAAAATAAGAAATGAAAGCAGAGTATTCTTGAAGAAGATTGACAGGATGTTTGGGAGTGTTAGCCTAACTTAGGTGAGGTCACAGATTTCAGATCTCCTGTGATACAGAGGGGTCCCAGATTCTCTGAAGTCAGTTTGATGCCAACAATGCATGTGTATGACCTAACAGATATAAACAGTGAGACTTTGCAGCTGAACCTGTGTGTCACCCTTTTTTTTCAGTTCCTTGGTGTTGAATCTAGATTGAAGACTATTAGAAAAAAAATGACCTGGCTTATTGCTTGATCTAGACCTACAATGATTTTATTTTCCTTCAATGTATTTAATTCATTTTGACAAATTTGTTTAACTTTTTCTGCAATTGATAGGTAGCAAACTAAAAACTATATACATTCAAAGACACACACACAATTGCCATGTAGTATTTCTCTTTAACTTTTAGACATTTTAAAATCTCTACAATTTTATCTTTTTGTTCTGTTCTGTTTTGCTTTGCTTTGCTTTTTTGTTTGTTTTGTTTTGTTTTGTTGTCTAGATATGATGAGAGATGATGCCTCAGGGAAAGGAACAGAAGGAAAGGTTTTCTTGTTGGGCCTGGAATGCAAACAGGAGGAAACCAATGCTGTGGAAAAATCTCTCATGTATTTGGGAGATATTGTAATTAATGTAATATAATTAAGACAATAAATGGGACTTAATACAAAGTGGGTGCAGCATTTTAATTCCTATTAGATCAAGTTATCCAATGTGCAAAAAGCATAAATAAAAAAGAAGGAAAAAACGAAATACGTAGCACGTTAATAGGGTGTTCTTTGAGACACAACAACTACTGGAATCTCCAGGAGTGGAGGAGCTGCCTCGTGAAAGCCACATGAGCAGCATTGTTTGGTGGGACTAATGAGGCTAAGACTTCAGTTTAGAAGCAATCTCAGTGAGGAGAGCTGGATTCTGAACTGCCTCCAATATCTTCCATCACTTCTCAAAAGTAGATATGATTTATTAAAGATAATGGTGATCACATTAACCATATGACTCTTGTACTGAAACCCTGGTCGTCTCTCAATGAAATGTCTTAAACCACCTCCCCCTTACTTTGCTAACTCATCCTTCAAGTATATATCACACAGATGCCTTTACAGTCTGAATAAGAAAAGTCTCACATAGACTCACATGCTAAATTCTTGATCCACAACATAAGGCACTAATTTTAGGTGATGAACATTGAGTAGATTGGCCTGTGAGGAAGGATGTGTTCATGAAGCATGTTTACACATGGTCACTGACATGTTCCTTACAGTACTCTCTGCCTCCAGTTGCTGTGGTCAGAGTAGTCTCTTACAGCTTTCTCTACCATGATGACCTTTTTACTAGGAGTCCAAAAGCAGTAAAAGCAAAGACCAGACATTTCTATACCTTTTAGTAAAATAAGTCATTCTGTCTTTAAATCCTTCAGCTAGGTCTTTTGATCTCAGCTAAGGAGAGGTAAAAACAGATATGTTTGGATTTCTTTACACTAATAAGGAAACAAATACATATTTCTATTAAATAGATTAGAAACTGCATTTTCTTAATATTATCAATCTATAAGCAAATTAATCACTTTTATTTATCCTCTGTTACTTCTTACGTAGTCTAGAACTAATTTATAATTACTCCTCAGTAAAAAAAAAATTGATTAAAATATAGTGGAAATAATTAAATAAGTATGCTGAGAAAAATTATAAAATTTAACATTTTGTATAGAAACAACTAAACACTAAAATAAGCATTATGAGCAATTAGCAGAATATTTTCTTAATTATTTAATGTGATTATTTTAATAATAACTTTCTGAATTGGATTAATAGTTACTTCAACTATTACAGAAAAATTTTTATCAATCTTTGAATTGAGATAGCAATGTCTTAAAATTGCCATAATAGCTATACATTTCAGGCAAACATTGAGATTTCAATAGCATCAGATTTTGAGTGGAATTTGTTTTAAGATGAGGGTTAGTTCTATTTCATATATATAAATAGTACTTCCACTTCAATGCTATAAATGCAGTTGTTCTTTGTGAACTTGGAGGAACTCATGATCACTCTGGCCATCTCCATGTTTTAAATGCTCACCATGGTGCTAGTTCAGATGAACTCTAACAGATGGTGAAACACCCTTCACCCGCATGGAGGATGCCAGTGATGGGAAATAAAGACCCAGGCCCATATATAGAAAGTAATGTCTCCTAGACACTCTTCCTATTATAGTACACATCTCCACCTAAAAACATTCAGACACTTCTAACTTCAATAAATCCCATACACATGTATTACTTTCTAAATTATGTCCCATTTAACCTAGACCACTATATCCTACAAGACGCTTATGACAACAACCTAATGCTAAACTGCCTCTTTACCTCTCCATCTGGCTTAGGGTATCTGGCCTCATTATGACTGATAAGTTCAGTTAATAGCCATAAATCCATTATCTCTATCACATTTTTTGTTCTCATAGTTTGACAAAGTCAATGTTAATTATAGGATAGCTGGGCACTTCTCTCTTCCTCCACAAAGAATTTAAATTTCCTTTAAGAAAACACATATTCGTTCTTAATTCTATTATGGATGGACAATTTGTGAGTTTGGAGAGGAACAGAAAAGCAGAAATATAAATGTGCAAGTTAATGGATGTCTACAGAAACCTTTTTGCATAGAGGATTATATTTAGTGCACTGAAATCATTCAAACTAATCCTAAATACAGAGGTATATCTATGGGACTTTTAATAAAAGCTTAAATCAGAGTGAATATTAAATCAGAGGTTCTTTCTCAACTTGGTTAACAAAAATTTGATGGTTATAATTACCAAATTGAGAGTACTTAGGTTTACCTAGGAAATAAATCTCTGGGTTTACCTATAGAGTGCTTGATTAGATTTGTTGAAGCAGAAAGATTTCCTTTAAAAGATAGAGAACCTGATATGGTACTGGGGGAGGGTAAAGACTGAAGCCCTGAGGGGCCAGCAGAAAGAATGGAAACAGGAAACCTTGGGAGGTAGGAGGTTGGGGGCCTCTAGAATGCGGTGGGAGAGACTCTCAGGTCTCAAAAGGGAGGGACCTTCCATGAAATGACAGTAGGGAGGGGAATTTATAGAAGGCCCACCTTCAGCAGGAAGACAGGGCATCAAATGAGGAAGGTGGGCATCCAGTCACAACTCTAACCCATAATTGTGCCAGTCTGAAAGAATTACAGGATTGAAATGGAGAGGAGCCTGAGGAAAAGAAGAACCAGCAATAGGCTGGAAGAGTGATCCAGTTCAAGGGAGTCTCAAGGCCTGACACTATCACTGAGGAATGGAGTACTCACAAAAAGGGACTAGCATGACTGCACTCTGGAAGACCCAACAAGGAGCTGAAAGAGTCAGAGGGAAGATGAATGCGCAACCAATAGACAGAAATGCTGGCACCTGTTGTTGGATTAGGAAAGACTGAAAGAAGCTGAGGAGGCAACCCTGTAGGAGGACCAGAGTCTCAATTATTCTGGATCCCCAAAAATCCTCAAACACTGGACCACCAAAAAGGAGGCAGCATACACCAGCTGATATGGGAAGCCACCAATACACCTACAGCAGAGGACTGCTGGATCTGTGTTCATTCAGTGTAGTCACCTAACCTTCAAGAAACTGGAGGTCCCAGGGAGTTTAGAGGTCCGGTAGGGTGGGGGATTGTGACATTAATGTGGAGACAGGGGTTAGGGAGGAGGTATAGGACGTGGAGCAGTAAGAGGGTGGACGGAGTGGGGGAATAACATATGAAGTGTAAAATTAATTAACTAATTAATTAATTTTTAAAAGGTGTGCAGTACCATTATAGAGATCAGCCAATTATCTACCAATGTGTGGACATACCTGGAAATTGTTGTGCAGTGTTGGTTGACATGAGGAAAGCCAATTCCGCTATGGGCAGTGCTAGCCTAGGAAGGTAGTTTTGAATTGTATCAAAAAACCGGAGTATAAGCCTGTCAATAAGCCACCAAGCAGTATTTTATCTCAGTTTTCTGTTTGAGATTACACAGATTTCCCTCAATAATAGACTATCATCTTTAGAATTAAACAAGCCCCTTTCTCCCCTAAGTTGCTTTCTGTCAGAGCTTTTTTATCATAGGGACAAAAAAAAGAAAAACAAAAGCACTAGAGACAAGGTCTTAATATCTAGTACTTAGGAAACAACAAAAATCGCTAAAAATACTAGTGTCTAATTTTTTAGACAAAAACTAGGGCCTCAGTGACCTGTAACTAGTAGAGAGGCATTCTTTAAATGGCACTTAGGTTTTGCTGAAAAACTTATGAAATTGACCTTAGTATTCACTAAAGTAGAACACTTCTAATTAAGATTCTTAAAAATATATGTCTCCTGTGTGTTTCAGATAAATGAAATGTATGCATTATAACTTATAAAGCAATAGATTACTGAGCTTTTTGTTACAAAACTTGTCTCTTTCCTTAAATTTTTATTGATTCCTCGTGAATTTCTACTGGATTACATCACCAATTGAAGCACATCTATAATCTCACCCCATCCTGTCCCTTCATATCCATCCTTCACCCTTGTAATCACCCCAAAGCTAACACAATAAGATAGAATAAAAAAAAAACATAACAAACCCATCTTTTCATTGAAGCTAGCAATATGTCTAAGTGTGTTCCCAGTATACCTTTTTATCCACATAACTTTACTTACAAATGTTTGTTCCAATGAGTCATTGGTCTATTTTGAGGCTTTGACATCAGCTACACTATCAATACTGGATCCTTACAGTGACTTCTCAGCTATCCTGTTGTTGCCCTGTGTCATCCAGATCAGCTTCATGATCTGCAAGACAGACCCTTTCATTCACTCCAGCAAATCAAAGATTTGGTAGATGATGGTGTTGGTCAACTCAAAGCTGAAGGTAGCTGAGTTGGTTAGCCCACCAGCTCTCCAGCACCCATACCATTAGGGTAAACTCTCCCTACTGCTCCTGCACCTAGTATACCCACTGCCTTAGCTGAGAAGCAGCAGGGTCAACTCTCCTGCCCTGAGGGCCAGCATACCTGTAACTTTAACACTAGGCCAACTCTACTGTGCTGACGGGGCTAGGTACAGGGTCTACTCTCAGAGTGCTGCATGCAGTGAGGCAGGGTCAATTCTTTTGTGTGTGATGGCTTATGACCAGCTCAGTAGTGTTTCTGTCGTTACCAGGAACTGTCTTCACTTGTGGTGATGATTTGTCCTGGGACATCAACACAGTCCCCTGCTACTACAATAGGATCATAAAGCAAGACATGGCTTCCAGAAGCAGTATGAACACAGAAGTCCCCATGGTCTGAGGTGGAAGTACAGGTCTGCCAATATCAGCATGGGCCTCAGACATGGTGTCCAATGGCAATCCAGACCACAGATGTTATTCACTTGGTGTTTGGTGGTAACTCAGGCCAAAGACATCAACAGAGAGCCCAGCTTCAGCAGAGACAGAAACTCAGACATGGCTCTTGGTGGCAACCTGGGCCAGGACCTCACCATGACCTCCTCATATCTTTCTTTTCCTCACTACTGTTGAGCTTCCAGTTCTACGATTTGCTATATAAATCCCTTGGCTTAGTTTTTCTCTTCTGTCTCTCCAATGCATAGTCCATCTTTCTCATCAATCCATCACATTGACCTATCTTAGTGGCACCCTGGCAGGTACTTGAGTGTCTTTGTTCAGGCTGCTTTTGGCTGTTGATGCATGGTGCAGGTGCTTGGAACTTTGCAACTTTTTTTTTTAAATCAACAAACAAATGAAAACAAACAAGATATCCTTTCATATGAGTCCTTATTTGGCACAGTAATACAACGGAGAGCTACTCAGCACTAAAATTGAATGAGGTATTAACCCAAGAAAAACAATCACAGGGGAACTTTAATTTGGCAGTTGTATGTAAGTTAAATCAGTCTTAAAGAGGAAAAATTGTAACTCCAAAATGATGATATCAGACAGCCAAGACAATGGCAGTAAAATGCCTTTCCAGCGATGAGGAGAAGGAAGACAAATAGGTGAAGAAACACAATGTTAGCAATACGTAA
>Read3_04df30b5-fb56-4957-93a8-97ddf931070a
AGTGTACTTCGTTCAGTTACGTATTGCTGGAGCTGCCTGCAACCTGTGGAGAGAGATCCAGGTTGCAGTTTAAGGGAATTGTCACCTTGTTTGGTGAATTTCTAGTAATGTAGCTGCTTCTGCATTATTCCTGCTCTTTGTTCAGAATCCATGCCCATACTCTAGTTAGTAACCTCCCCCCAAATAACCCTCTTTGGTTCAACAAACTGAACAGTGGTGCAGCCAATGCAATTTTGGTCAATTGAAGGCTTCCTTTCTTGGGTGAGTGAACATGTGATGCCTCTCTCCCAGAAAATGCCTGTTACATAATACTTGACACTCAAACAGGGACAGAACAAAAGACAAGTTTCAGAGGAGTTCTGGCTATGGCTAGCAAGGCATGCAATTGAGGCATAACAGCCTGATGTACCCTCTGAAGAAATTCCAATACGGATATAGTATGTATTAATGTACCTTTGTGCTAGAACAGTGATTATCCCCCCCATGGATAGTGAAATGAGCAACTAAGACTGAACCATCAGGATTAGGAGTATCTGTGGTAAAGATCTCTGGATCTCAGGATGGCAGTCTTCACCTAGGTGATATGGGGTGGCATGCTTACAAGATGAATGGTATCTATCACCTGAGTACAGAGATAGATGTTCTGAAAACAGTAAAGATTTGAAAACAACTTTGCAGTCAGTCACACCCATGGATTGGAATTACTGGCAGGTCGCATCAGAGACTGCCTGGCCACTGTTGTGTATAGTAGAGATGCATCAGAAGCCAAGATGGTAAGCTAAGCTAAGGAACTTAATTGTTTAGGAGAAATGATAAAAAGAAAAGGGAATTGAGGCTAGCATATTTTGAGTTGCCTCTGTTTTAGTAAACAAACTGGATAAATGAAAGAATAAGATAGAGGTGTTGTGCTGGCTAGTTTTATGTCAACTTGTCACAAGATATACTCATCTGAGAGGAAGGGGCCTTAACTGAAAATCATTCATAAGGTCCAGAGTATTTTCTTAATTTAGTGATTGATGGGGAGGCCCCAGCTCAATGCAGGTGGTGCCATCCCTGGGCTGGTGGTCCTGATTTCTATAAGAAAGTAGGCTAAGCAAGCTAGGGGAGCAAACCAATTAGCAGTAGCCCTCTGTAGTCTCTGTGTCAGACCACGCCTCCAGGTTCCCACTTGCCTTGGCTTTTCTCAATGGATTATGTTCTAGGATATGTAAGCCAGTTAAACCCTTTCCTCCCGAAATTGCTGTTGGTCATGGTATTTTATTACAGTAATGGTAACTTTAAAACTAAGACAGGTGTTATTTTTCCCCGTGCTTAAGACTTAGAGGAAGAAGGGAGAAAAGAGTACAAGTTAAATACGTGCTCAAAAAACCCTTCCTGGGATCCAAGAACTATGAAAGAATCCAGAGTGGACAGGAAGATAACAAGGTAGAAGTGATAGAAGATATCCCTTGGAAGCCTTTATTAGAAAGGAAGGGAGAAGGAGAAATAGGAGGAAAGGAGGAATAGAAGAGAGGACAGGAGAAGAGAAAAGAAGAGAGGAGAGAGGAGGAGGGGGAGGGGAGGGGGAGGGAGGGGAGGAAGGGAAGGGAAGGGAAGGAAGGGGAAGAGAGAGAAGAGAAGAGAAGAAGAAGAAGAGAAAGAGAAGAGAGAAGAGAAGAGAAGAAGAGAAGAAGAGAAGATCTGTGATCCAACAATCATATGGGAGCTTTTACCCTTGGTCTAGTACAAGAAACTGGTAACCATGGAATGAATATTCAACTCTTTAATTGATGGAATCAGAGAAGAAGTTTTTTATTTTTATGTGTATGGGTGTTGTTTACATGCATCTCTGTGTACCACATGTGTGCTGTGCGCAGTGTAGAGGAGGTGTTGGATTACTCAGACTGAAAGTTATTGATGGTTGTGATCTTCCATGTGGGTGCTGGGAATCCAGCCTGGTTCCTGTTGAAGAACAGCGAGTTCTCTTAACCTTGGAGCAATGTTCCCTTCAGAAAACTTTTAAGCACGGAAAGAGCTGATCACAGCCTGCCTAGTGAGGCTGTGGAACAGGAAGCAGATAGGATCTATCTAACTGCTGCTAACCGAGGGGGAGACTACAGAGGAAACTAAGTAAAAAGAATGCCATATATGAGGCCCAGTTCAAAGAGTTAGGATACACTACTTATAGCTTTGGGGGAGAACTGGATTGATCACTGATCTGGAGACTGATATGGAGCTCTAATGACTTTTTGCAGAGACCTTTGGTAGGGGGAGCTCTTTATAAAGTAGGAAAAGTTTTAGTGGCTCTAAAAAGAAGCATGTAAGGAATGTTGGAACGTGAGAGAGAATCCTAGGAAGGGGCAGAAAAGGTAAAGCTAAGGAAGAAATTTGTCTGAGTTACTCAAAGACAAATACAGTAAGAGATCTGCGTCCAGGCTAGAGTTCCTAAGGAACAAATATTGGCAGAAATTCTGTGTGCTAAGGAGCTTTTGGAAGGGTTTCAAACCTAAGGAGCAGTTTATATAAGACATTCATGATAAAACAATGCAGGTAAAGACAAGCTGTCCTAGGGTGGGTAATTATCTGTCCCCACCCTTGACTAAGAGGGTATATTTTCCTCCTGCAGAAGCTTATGCTGGAGGTGGAGGCGATTGCTCAACAAGTTCCTCCCCCAGCAGCCAATGCGGTGAATGGAATTGTGACAGCTATGGCTACAACCATAGTGCCAAGCAAAAGCTTCTTGTACCTGGGGAGCTTAGCGTATACAACAGGGAAGGTGGGGCCACATTTCCCCTTAGTCTGGGAGGGCATAGCAGCAGTCAGGCCCACAAAGTTTATCAGAGATGGAAAAATGGAGGGAGATTCTGTGGAAGAGCTCCCAGAATAAGGGCGTGTGGGATTGCTCAGAAAGACTAAGAACTGGGGAGAGCTAATTAGTATTAGCAGTGCTATTGTACTCAAAATTCATTGGCTGAGAGAACAATAACTACAATGAATGGGAGGAACCTTTCTATTCTGTTTAGACCTTGCTTATGGTTGTGTTTAGTATCTCCCTTAGCTGCCATGGACCAGCCTCAGTCCAGGGGTGGGGGGAGTGGGCCTCAATCCGTTGGAGAACTCAGGGTTTCCAGACAGGTGGGCAAAGAGTTGGTGAGAAATGTACAGAAGAAAATAGGGATGTTAGGTGACACATAGGCAAGGTACAATGAGGTTACCGGATGTAATGACTCTTACACAAAACAGAGGAATGCAAACACAAAAAGGGTGGTAGGAACTGGGTAATAAAACAACTGAGACAAAATCAGCTCTATCTAGGTCAGCTATAGTCTTAGAAGCCAGGTGTGAGGTCTTTACACTCCTGGGGCAAGGGCTTTCACACCCAAGTCATGGTTCTCATTAGGGAGTTTCGCTCTAGCTAACCTTCTCATGAATAATGCAATACTCTAAGACCACAGCCCCATCTACTTCCTAAACCATTATAAATTCCTGTATATGGGAGCGACTTGGCTTTTATACTAAGTGATAGTGTGGGGGACTTTCTACTAATAAGTAATGTAGTCTGCCATTCATAACTATAAGAATTCTAAACTTACTTTGCTAAGCTTGCCCTGAGATTTCTAACTTTATGTGGTAGATAGTAATGTCTGATTTCTTTCACTATCTCTCTTACAATATTAGAGGCAATTCTGAATGCCACTGAATAGGCAACATTCTTACTGAATTCCAAGCCCAGGGTCAGCTCAAGGACTACCTAGGGCATTGGTGAAGAGCCAGGAAGCAAAGTTCAATTTTGCTTAGGCATTTGGCAAGTCATTGCTTGGAGGCACTATAATAAAACAATACTGAAAGAAAGCACACAGATCCATTCGCATGGACAAGATTGGAGCATTCGTTATATGGGATGCCATGGTTCTAGGATACTCAGTTTCCATGAACTTTTCGCCTGGGGACTGCTTCCAGGTTTCTAAACCCTGTCAAGCAAGTCACTACTGGGGTGGATATAGCACTTAGCTATGAAATTCTGGAATCACCTGACAATCAGAACAGATGACCATTCACTTTTAGAATGTTTCACCAGTTATTTTGTAACTCTCTACTTGTTGTGGGATGGTGGTTCAGGATGTTTCCTTGTTCTGCTCATCTTCTGAAAAGTTTGTTATATAGATGACATAATGCTGACCTCTGAGTGTTTTACAGATTTAGAGCACTATTATAAAAGCATGCACGCCAGACAAGTAAGCACAAAAAGATCTGCTCCCAGACAGTAAACAGGATATCTTGTAAATCTTATAAAGTAAGAGGAGAAACACATGCTCCTTAAAGCCATGATGATGTTAACTTAAACTCCCAGTGCAGGAGTCAGTTACCTCCCTAGTAGTTTTAGCCAAGGAGGACTTAGAAGCCCACAAAGGTAAAAGTCTTCCATCATTGTTGGTTGCATTATAGAATAAAATGGTAGGGCCATATTGCTGAAAGGCGTTGCACGGTTTGGTTGCTTGACATGGAGAAACAAAGCAAGGACTGAATGGCTTGATCCTTTTCCTGGGGGTTACCTGCTGTGGTGCCAAGTAGCTATTAGGGATACTGGGCAAGATTAAAGTCAAAAGTCCCATCCAGCTGTGATCCTGCATGACAGTGGAAATGAAAAGTGAGATGTATGAGTTTGTAATAGTGGCACCAGTGATTAGAGATGCAACTAACTTTCTAATTGGGTATAAGGTACATGTGACAGAGAGAAATTCACATCAAGTATTGGAACTTCAACAAAAGCATGTGGCTGAGAAGATCATAGGCCTCAATGGAGAAGCCACTGCTGTTGTTTATTAAATGGATGTGATATGCCTGTCGAACTGCGTTCTAAACATTTGCTCCCATGATCACTGTTGTAATGAGCCTCAACTCATCATATAAGGAGACTTTTTTCAGTAGATAGTATTTAATAAGACTCATAACCCCAAATCAAGCTACTGAGAACAAGTGACTGTTGCTCTTCTGATGCCCTAGTGCTTATCAGATGAACCTCTGTATCACCCATGCATGACTCAGAAACTTTGTGGAAGAAGGGGTCAGAAAGATAGTTACGAGCCAGAGGAGGAGATGGACTGCTACATGGCATGTTCAACTACAGAGCAACCTGCAAGATGTACCAGACATGAATTTCCTCTTGTCAAGATGTACTCAAATGCAATCAGAAAATAGTTCATTACCATCCATAACATTAATGCCATTTCTGTATACATGGACATACCATGTCAGTCTGGTAATTACTCTAGTGCAGCAAGGTTCACAGCTGGAAAAAACTACATGACATCTTCTACCCAGTAGCCTACACAGCACATTCTGGTACCACAGATGCTATCCATCAGAGGAATCTTCCAGGTCAGTGCCAGATTGAATGGTGCAGGTTGACGAAAGATCTTCAGCAAAAGTTCTGGTCAGTAAACAGGAGCAATGGCAATAGGCTGTGTTATTTGGGAGGCTTCTGGCACACCCATTGTCTAACAGTTCTAGTTCTAGGAGAGAGTTATATCAAACATGGGGCTATGATTTTTTATTTAGCAATATATAGCTTCTGGGAGGAATAAATCCCTTGTATAGAGTAACTTCAAACACACACACACACACACACACACACACACACACACACACACACACACTATCTGTGTGTGCACATGTGTACAAGTTTCCATATAGACTTTTCAAATGCCTTCAGTGTTAGTTATTTTCCCCTTTCCATCCACTTCCACACTTTATTAGATCTCCTTCCTCGATATTTCCCTTTCTACTTCATACGCCTGTATTTTCCATTACCCATGTGTTAAGAGTTTCCCTGCCCCAGTGACTTCTTTCTGATTTCCTGGTGTTCCTATGCTAGAACAACACTTGCTAAAGGCAATTTAAAATATTACAGGATTTAAAAATTCTCTTGAAAATATCAAAGATGAGGTGGGTATGGTGGTGCACCTCAATTTCAGCACCTTGGAATCAGAAATAATCAAATGTCTGTGAGGATTTAATGATAACTAACAGCCCGGTCTCCACAGTGAACTCCAGGTGCATCCCAGGACTACATACTGGGACCCATTATCAAAATAAAGCGAAAATATTCAAGAGTGATAGCTGGTGAAATGGCTCAGTAGGGAGAAGCACAGCACTAAGCCTTTTGACCTGAGTTCGATCTCTAGAGCCCACACAGTGATAGAAGAGAACCCACTTCCACAAAGTTGTTCTCTGCTCCACATACATGCCATGGCATGTGCATGCCAGTTATGTATGCACAATGCACACACAAAATAAATAAAAATGTATTAAAACATTAAAAATACTGAACACCTAAACTAGGAAGAAGTAGATTGCACGCATTAAAAACAAAACAAGACAACACAAACAAAGCAAGCAAAAAAAACAAAAAACAAAAAACAAAAACAAAAACAAGCAGAAAACAACCGAGTAAATTTTTTTTTTTCAGGACTATGGCCCCTAATAGGATTCCTCTGCTCTTGTGGGCAGTTCTACCCCATCCACATATTATTTGAATGGATTCAGTTTTCTCACCATTTGGTGGTGCACAAGGGTCTGTAAATCTGTGACTCTAGCTCCAGCTATCAGGTGCTTTCAGCTTCTGGACTATGAAGACATCACAGGCTATGCAGGTAGTACACATACCAACAGCAGTCAGGCAGACAGGAAAAAAAATCTCATTATGCACAAAATGTAAAAACCTCTAAGCAAAACTCCACCCCCATATAGTTCAGGTTGCCCTCAAAATATTTTTGAGGTTTTTCTATTATTATTATTTTATGTATATGGGTATTTTCCATGCATCTCTTGGCACCATGGGCATGAAGTGCTAGTGGAGACCAGAAGAGGGCATCAGATTCCCTGTAATTGGGAATTACAGAGTGTTATGAGCTGGGAATTGAACCTAGGTCCTCTGGAAGACCAGCCAGTGCTTTTAAAGCACTGAACCATCTTTCAGCTTCATCAAGGCAATTTTCAAAGAAGTAAAAGGAAAGAAGGAAGAAAGGAGGAAGGCAGATAGAGGAGTGTAGTTGCAGTGAAAAGGAGATCAAGAGGTTATTTAAAGCTTCTTCTGCCAAGATTGTCAAATGTTTGGGAATCCAGCCTGTCTGGAAAAACTCCACTGTGCTGATGTGCAAAGCAGAACCAAGACTTGTCTTCTTGTAGTGATGTGGCCACATAAAGACACATGGCTCTGGTTTAAATAGTTTATTTTCTCCAATAAAAGTTTGTGCTTACTTGAGTTTGTCCCTACCTCCAGTTTTTGCAGTTTACATAACTAAACTGCTTCTAAAGGTACTGTTTGGTTGTTTGCATTCTTGTTTATTTTAAGGTATAGATCTATGGAAATTTGTGAAGTGACTGAGCAATATACCTAGAATTGCAATAAAATTCCAAAACACTTTTTTTTCTGATGTTGGTTTCAAAGGGTCTTTTTCAGGTCTGAACCAAAAGTAAGCAGGTCTTTAAAAATGTACCAAGTTATGCCAACTTGTTTCTTTGTTTTGTTTTGTTTTTGTTGTTTTGTTTTCGGTACGAAAATGTCTTCTGAACATGGTAAATATTGTTCATAAAGAGGGCTTTGTTTTAAAATTATTATTAAGTGTAAAAAATATTGAAATTCAGTGTACGAAATGCAGCCATTTTCCCTACAAACTATGAGTAAATACATTATAAGCTCCAACAGGGTTGTGTAAATGATGAGTAAATAGAGCTACAAGGATGAGAGCCACAATCAAATGCAGTGGCAAAATCAATAGGAAGGAGTAAGAGTTTAGGGTAGGATTCAAAAGCTTACCATGACCAGGAAGGCACTTGTGAGGATGACAAAAGCTTGTGTAAGTTCACTTGGAATGCATGACTTAGAAAACCTGGAACAAATTGTAGAAATAAATGAATGCTTTTGTTTTATTAGAGCCAGACTGGTGTCTTCCTTCAATGAGTGGGAAATCAGAAGATGTTTATGACAGCAAAATTCTCAAAGATGTCTGAATGCCAGACCATGGTAAGTGAACTCTGTTATTGAGCAGGTTCTAAGTGTATGTATGGGGATCTATCTAAGAGTCTGAAAGGCTGAATTGAAGAGAATAAAGATTACAATAGGGTGAGGGTATACAGGCTGCAGTAACAGTTTGGGGAATGTACTACTCAGGACCTGCTGCTGATGAGGAAATAGGACAAACGAGCTATTAAAGTGGAAGACTGTGCAGAAGCTAACACATAAAGTATTTAATTATTCTGAAACCTGAGCCCTGTATTCCCCAAGAAAATTTTCATTTAATGAGAACTGAAGAGATACAATTTTGAAAGGATCCATATTAGAAAATTTGAGTCTTCAAGGCTGGAGATATTATTCAGTGGTACAGTTTCTGGCCTGATATATAAAGCCAGGAATTCAATCCTTGGTCCTAAGCATAAAAGGAATGATGAGTTTTTCAAGAAAAATTAAACAGGAAAAATGTTATAGCAAATTATGGAAAAGGCAAATAAAAATTTAACATGACACATGGTAAGAATAGCATGGTAAGGAGCAAACCCACAGAGTCATAGAAGTAGGATAAGTGGGAAGGAAAAACTGAGATAACAAGGAGCCCTGCTTATGGGGCAGAAGCACAGTGGACCCCAGGAGGAAAAGCTCAGATGGTAAAAACCTGAGATACTGCCGCCTGGTTCAATCATGCTGATTAGCCCTCTATAGTCAGATACAAAAAAAGTCAAAGGATCATGAGGAACTGGAAAGACCATGGATTGGTGATTGATAGGAACTTTGGTAAATAAAAGTAAGTCATAGGGAATTGTATGCTTAGCTAGTTCACAAATTAGAGCAACCAAGCTCTTAATAATAAAGATAACTGAAAAAAAGTGAGTGGATATTGTTATTATTGTAAATATTGTAACTAGGACTTTCTTTGGTTTATATCAAAAGCCACTTCATTTATATTGAATAATGAGTTTTGAACTATGTAACCACATCAAGATCCACCATGACAATGCCACAAAGATAGTTTCATAGCTCTGAAACAACATTGTGTTTCTTCACCTATTTGTCCTTCCTTCTTCTCCTTCACTGCTGGGAAAGGCATTTTATCATTTGCCATTGTCTTGAAGTTTGTCTGATATCATCATTTTGGAGTTACAATTTTCCTCTTTAATTTGATTTAACTTACATGCCAAATTAAAGTTCCCCCTGTGATTGTTTTTCTTGGGTTAATACCTCATTCAATTTTAGTGCTGAGTAGCTCTCCGTTGTATTACTGTGCCAAATAAGGACTCATATATGAAAGGATATCTTGTTTGTTTTCATTTGTTTGTTGATTTAAAAAAAAAGTTGCAAAGACACCCAAGCACCTGCACCACATGCATCAACAGCCAAAGCAGCCTGAACAAAGACACTCAAGTACCTGCCAGGGGTGCCACTAAGATAGGTCAATGTGTGATGGATTGATGAGAAAGATGGACTATGCATTGGAGAGACAGAAGAGAAAACTAAGCCAAGGGATTTATATAAGGTGAGAATCGTAGAACTGGAAGCTCAACAGTAGGTGGAGGAAAGAAGATATATAGAGGAGTGCTAAGGGCAGGTCTAGCAGGGCTGCCACCAAGAGCCATGTCTGAGTTTCTGGTTCTGCTGAAGCTGGGCTCTCTGTTGATGTCTTTGGCCTGAGTTACCACCAAACACCAAGTGAATATCTGTGGTCTGGATTGCCATTGGACACCATGTCATGGGGCCCATGTGATATTGACATTTACTTCCACCTCAGACCATGGGGACTTCTGTGTTCATACTGCTTCTGGAAGCCATGTCTTGCTTTATGATCCTATTGTGGCAGAGCTGTGTTGATGTCCCAGGACAAATCTCACCACAAGCAAGACAGATGTTCCTGAGTATAGACCCGTGCCAGAAACACTACTGAGCTGGTCATAAGCCATCACACACAAAAGAATTGACCCTGCCCTTCACCAGATGCAGCACTCTGGAGAGTAGACCCTGTACCTAAGCCCTGTCAGCACAGTAGAGTTGGCCTAGTGTTAAAGTTACAGGTATGCTGGCCCTCAGGGCAGGAGAGTTGACCCTGCTGCTTCTCAGCTAAGGCAGTGGGTATACTAGGCAGAGCAGTAGTGGAGGTTGCCCTAATGGTATGGGTGCTGGAGAGCTGGTGGGCTAACCAACTCAGCTACCTCAGCTTTGAGTTGACCAACACCATCATCTGCAAATCTTTGATTTGCTGGAGTGAATGAAAGGGTCTGTCTTGCAGATCATGTAGCTTTTGATCTGGATGGCACAGGGCAGCTTCATTTGAGACAATGAAGTGCTGTAAGGATCCAGTATTGATAGTGTAGCTGATGTCAAAGCCTCAAAATAGACCAATGACTCTAAGGAACAAACATTTGCAAGTAAAGTTATGTGGATAAAAGGTATACTGGGAACACACTAGGACATATTACAGCTTCAATGAAAAGATGGGTTTGTTATGTTTTTTTTTTTTATTCTATCTTATTGTGTTAGCTTTGGGGTGATTACAAGGGTGAAGGATGGATATGAAGGGACAGGAGATGGGTGAGATTATAGATGTGCTTCAATTGGTGATGTAATCCAGTGTGAAATTCAGGAATCAATAAAAATTTAAGGAAAGAGACAAGTTTCTAGAAGAAAAAAGCCTACAGTAATCTATTGCTTTATAAGCTAAGTTATAATGCATACATTTCATTTATCTAAAACACACAGAGACATATATTTTTAAGAATCTTAATTAGAAGTACCCCTACTTGTTGAATAATACTAAGGTCAGATTTCATAAGTTTTTCAACCAAAACCTAAGTGCCATTTAAAGAATGCCTCTCTACTAGTTACAGGTCACTGAGGCCCTAGTTTTGTCTAAAATAGGACACGGTATTTTTAAGCGATTTTTGTTGTTTCCCAGTACTAGATATTAAGATCTTGTTCTAGTGCTTTTTGTTTTTCTTTTTTTGTCCCTATGATAAAAAAGCTCTGACAGAAAGCAACTTAGGGAGAAAGGGCTTGTTTAATTCTAAAAGATGATAGTCTATTATTGAGGAAATCTGGTGTAATCTCAAACAGAAAACTGAGATAAAATACTGCTTGGTGGCTTATTGACAGGCCTTATACTCGGTTTTTTGATACGTTCAAAACTACCTTCCCTGACTTTAGCACTGCCCATAGCGGAATTGGCTTTCCTATGTCAACCAACACTGCACAACAATTTCCAGGTATGTCCACACATTGGTAGATAATTGGCTGATCTCTATATTGGTACTGCACACCTTTTAAAAATTAATTAATTAGTTAATTAATTTTACACTTCATATGTTATTCCCCCCACTCCGTCCACCCTCTTACTGCTCCCACGTCTATACCTCCTCCTAACCCCCTGTCTCCACATTAATGTTAAATCCCCCCACCCTACCGGACCTCTAAACTCCCTGGGACCTCAGTTTCTTGAAGGTTAGGTGCATCATATCTGAATGAACACGAGTCAGCAGTCCTCTGCTGTAGGTGTATTGGTGGCCTCATATCAGCTGGTGTATGCTGCCTCAGTGGTCCAGTGTTTGAGGAGATTTTGGGGATCAGAATAATTGAGACTTCTGGTCCTCCTACAGGGTTGCCTCCTCTGTCTGGCTTTACTGATCTTTCCTAATCCAACAACAGGTGCCAGCATTTCTGTCTATTGGTTGGGTGCATCTATCTTCCTCCTGACTCTTTCAGCTCCTTGTTGGGTCTTCCAGAGTGCAGTCATGCTAGGTCCCTTTTGTGAGTACTCCATTCCTCAGTGATAGTGTCAGGCCTTGAGACCTCCCCTTGAACTGGATCACTCTTCCAGCCTATTGCTGGTTCTTGGCCTTCTTTCCTCAGGCTCCTCTCCATTTCAATCCTGCTAATTCTTTCAGACTGGCACAATTATGGGTTAGAGTTGTGACTGGCAGGATGCTCACCTTCCCTCATTTGATGCCTGTCTTCCTGCTGAAGGTGGGCTCTATAAATTCTCCCTACTGTCATTTCATGGAAGGTCCCTCCCTTTGAGACCTGAGAGTCTCTCCTTCCCAGATCTCTGGTGCATTCTAGAGGTTCCCCCAACCTCCTACCTCCCAAGGTTTTCTCATTTTCCATTCTTTCTGCTGGCCCTCGGGCTTCAGTCTTTACCCTCCCGATGCCATATCCAGGTTCCCTATCTTTTTAAAGGAAATCTTTCTGCTTCAACAAATCTAATCAAACACTCTATAGGTAAACCCCAGATTTATTTCCTAGGTAAACCTAAGTACTCTCAATTTGGTAATTATAACCATCAAATTTTTGTTAACCAAGTTGAGAAAGAACCTCTGATTTAATATTCACTCTGATTTAAGCTTTTATTAAAAGTCCCATAGATATACCTCTGTATTTAGGATTGAATGATTTCCAGTGCACTAAATATAATCCTCTATGCAAAACCTGGTTTCTGTAGACATCCATTAACTTGTACATTTATATTTCTGCTTTTTTCTGTTCCTGCTCAAACTCACAAATTGCTTCATCCATAATAGAATTAAGAACGAATATGTGTTTTCTTAAAAATTTAAATTCTTTGTGGAGGAAGAGAGAAGTGCCCAGCTATCCTATAATTAACATTGACTTTGTCAAACTATGAGAACAAAAATGTGATAGAGATAATGGATTTATGGCTAACTGAACTTATCAGTCATAATGAGGCCAGATACCCTAAGCCAGATGGAGAGAAAGAGGCAGTTTAGCATTAGGTTGTTGTCATAAGCGTCTTGTAGGATATAGTGGTCTAGGTTAAATGGGACATAATTTAGAAAGAGGTAATACATGTGTATGGGATTTATTGAAGTTAGGAGTGTCTGAATGTTTTTAGGTGGAGATGTGTACTATAATAGGAAGAGTGTCTAGGAGACATTACTTTTATATATGTGGGCCTGGGTTTTATTTCCCATCATCCTCCATGGGCATGGGTGTTTCACCATCTGTTAGAGTTCATCTGAACTAGCACCATGGTGAGCATTAAAAACATGGAGATGGCCAGAGTGATCATGAGTTCCTCCAAGTTCACAAAAGAACAACTGCATTTATAGCATTGAAGTGGAAGTACTATTTATATATATGAAATAGAACTAACCCTCATCTTAAAACAAATTCCACTCAAAATCTGATGCTATTGAAATCGTGTTTGCCTGAAATGTATAGCTATTATGGCAATTTTAAGAAGACATTGCTATCTCAATTCAAAGATTGATAAAAATTTTTCTGTAATAGTTGAAGTAACTATTAACTAACTAGAAAGTTATTATTAAAATAACTATTAAATAACTAGAAAATATTCAATTGCTCATAATGCTTATTTTAGTGTTTAGTTGTTTCTATACAAAATGTTAAATTTTATGCAATTTTCTCAGCATACTTATTTATTTCCACTATATTTCAATCAATTTTTTTTTTACTGAGGAGTAATTATAAATTAGTTCTAGACTACGTAAGAAGTAACAGTGGATAAATAAAAGTGATTAATTTGCTTATAGATTGATAATATTAAGAAAAATGCAGTTTCTAATCTATTTAATAGAAATATGTATTTGTTTCCTTAGTGTAAAGAAATCCAAACATATCTGTTTTAATTACCTCTCCTTAGCTGAGATCAAAAGACCTAGCTGAAGGGATTTAAGAACAGAATGACTTATTTTACTAAAAGGTATAGAAATGTCTGGTCTTTGCTTTTACTGCTTTTTGGACTCCTAGTAAAGGTCATCATGGTAGAGAAAGCTGTGGCAGAGACTTCTCTGACCACAGCAACTGGAGAGCAGAGAGCTCGTAAGGAACATGTCAGTGACCATGTGTAAACATGTAAGCCTATGAACACATCCTTCCTCACACAGGCCAATCTACTCAATGTTCTCGGCATCACCTCCAAAATTAGTGCCTTATGTTGTGGATCAAGAATTTAGCATGTGAGTCTATGTGAGACTTTTCTTATTCAGACTGTAAAGATCTGTGATATATGCTTGAAGGATGAGTTAGCAAAGTAAGGGGGGAGGTGGTTTAAGACATTTTCATTGAGAGATTCCACCAGGGTTTCAGTACAAGAGTCATATGGTTAATGTGATCACCATTATCTTTAATAAATCATATCTACTTTTGGAGAAGTGATGGAAGATATTAAGAGGCAGTTCAGAATCAGCTCTCTCACTGAGATTGCTTCTTGAACTGAAGTCTTAGCCTTCCACAGCTCCCTCAAACAATGCTGCTGGCTTTGCACAGGCAGCTCCTCCACTCCTGAGATTCCAGTAGTTGTTGTGTCTCAAAGAACAATCTCTATTAACGTACTTTACGTATTTCTGTTCTTCTTTTTTATTTATGCTTTTTGCACATTGATAAATTTGATCTAATAGGAATTAAAATGCTGAAAATCCCACTTTGTATTAAGTCCCATTTATTGTCTTAATTATATTACATTAATTACAATATCTCCCAAATACATGAGAGATTTTTCCACAGCATTGGTTTATCTGTTGCATTCCAGGCCCAACAAGAAAACCTTTCCTCTGTTCCTTTCCCTGAGGCATCATCTCTCATCATATCTAGACAACAAAACAAAACAAAACAAACAAAAAAGCAAAGCAAAGCAAAACAGAACAGAACAAAAAGATAAAATTGTAGAGATTTTAAAATGTCTAAAAGTTAGAAATACTACATGGCAATTGTGTGTGTGTCTTTGAATGTATATAGTTTTTAGTTTAACACTATCAATTGCAGAAAAAGTTAAACAAATTTGTCAAAATGAATTAAATACATTGAAGGAAAATAAATTTGTAGGTCTAGATCAAGCAATAAGCCAGGTCATTTTTTTTTTTCTAATAGTCTTCAATCTAGATTCAAAACACCAAGGAACTGGAAAAAAGGGTGACACACAGGTTCATTACCAAAGTCTCACTGTTTACTGTCTGTTAAGTCATACACATGCATTGTTGGCATCAAACTGACTTCAGAGAATCTGGGACCCCTCTGTATCTGGGAGATCTGAAATCTGTGACCTCACCTAAGTTAGGCTAACACACCTAAACATCCTGTCAATCTTCTTCGAAGAATACTCTGCTTTCATTTCTTATTTTCTCAACACCCTCTCTAATTAAGTAAGTGTACTTAGGATCTATGGTGCTTGTGTTTGTACAGACATAAAGCCTTTGTCTGCACCTATGTGAAGAGCCATAAAATTGACTTGTAGTTATGGGAAACACAAAGAGTCAGAAGGATGAGTATTTTAACATAAACAAGACAGAACCCCCCCCCACTCCCGTATTGGTCAGTTATTTCCAGTCTCTGTCATGTGATGTGAATAGACCTCTAATGTTTCATGAGAAACTAAGATGCTAAAGGCAGTGTTAACTATGGACTTAGTTATGACTATGAAAGTAAAGGTTCAAGTTTTTACATTAAACCTATACCTTTGAGACAGCACTTAGGCATGACAGGACTTCTTTGTGCAGCAGAATAAAGCTGTGGCCAGTGTTTGGTTCTGGCGGGATTTTTAGCTTTGGTACATCCTAACAAGATATTCCTGGATCCTATAGCATTCTAGTGTGAATGCCAAGGTTACCATTCTAAATAAAGATAAAGTGAAATGAAAAAAAAATCAGATTGCATACTGTCTTTTCTAAAGCTACTCTGAGATGACAAAGGCTGTTCCTTGTAAGGACATTCTAGTGCACTGAGGTAAGTCTTGGACAAACTGGTAATTATTTGTAAGAATTGAAAGCAGGATCCTGGAGACACTGCTTTCTATAAGTCACATTTTATTATTCTGATGAGTAGATACATAATGTAAATTAATAACACAATTCAAATTATAAAGAGGTCAAGCAATATTAAGCCATTAAAGTTTCCCTCACAGACTTGGTGTAGGTGGGATAACTTCTATGACCTCAAAGAGGTTGTCTTCTACATAGAGGTGTTGTATATAGTGCAACATTTCTTATCCTAGGAAGTCTAATTGAAAGTTTTTGCTTCCATGCACATGTTATTTAAATCATGTTAGAGGTTTTACTACTGAATCATTCACTATTGTATGCACAAACTAAATTTGCTTTCAAATTTATTCATTCATTTTATTTATTTATTTATTTATTTATATTAGATATTTCTTTATATACATTTCAAATGCTATTCGGAAAGTTCCCTATACCACTCCTCACCCATCCACCTCCTTCTGCTCCCTACCCCATATTCTTCTTGGCCTGGCATTTCCCTGTACTGGGGCATATAGAGTTTGCAATACCAAGGGGACTCTCTTCCCTGTGATGGCCGACTAGGCCATCTTTTTATATATACCAGCTAGAGATATGAGCTCTGGGGGATACCTGGGTGAATTAATATTGTTGTTCCACCTATAGGGTTGCAGACCCCTTCAGCTCCTTAAGGTACTTTCTCTAGCTTCTCCATTGGCGGCTATGTTCCATCTTATAGATGACTGTGAGCATCTACTTCTGTATTTGCCAGGCACTGACATAGCCTCATGCAGAGACAGCTGTAACAGGGTCCTTCAGCAAATCTTTCTGGCATATGCAATAGTGTCTGGGTTTTGGTGGTTGATTACAGGATGGATCTCCGGGTGGGGTAGTCTCTGGATAGTCCATCCTTAATTTAAAAATTTTCTTTTGCAGTATCAATGATCATAGACTTTAAACTGAAAATGAGAGATATTTAAGCTTCTACTGATAACCTAACCCCACTTAAAAAAAAAAAAAAGCAAAAACAAACAAACAACAGCAAAAACAGTCCAGACAGGAAGTTTGCTCTTAAAATGTATGGTAAAGATGTGGAAGTTACACCTCTTTATGATTTGATAGCTTCTTGCAGGCGTTTGAGAGGGACTCAGTTATCCACTGAGAGTCAGCCAAGCTCAGTAGACTATTTGGGCAACATACAGTGAATTTAGTGTATTTGGGAAGGCAGGAAGGGAGAAGATGAAGGTCGAATCATGCACCTCATAGGATTGGGAAACAACAGTGATCATAGTGCATTATGTGAAATTCCAAAATAATTAATAGAAATATAATTTAGGGGAAAATTGAGATGAGCTGCTTCAAAATCCAAAACTTCATTATGATCTAACTGACCATTTATTTAATTTTAATAATTATTCAAATATTTAAGTATCAATTATTTGTTTAAATAAACTATTTAATATTTGTTTTTAAATATTATTTGAATAAATATTTGACTAAATATTTAATAAATAAATCTTATTTATTCTTTACAATAGCATGGTTACAACTGTCCCACAAAATTGATGTGGGTTGCATATTAATTAATATTAATTTATCAATATCGATATTAATTTGGTATTATTTAATTATTGATATTGATAATATTAATTTCAAAAACCAGCTAATATGTATAAAATTTGGAAAACCTGTCAATTCTATGAATAGCCTAGTATGAAATAGGAAACTGTTTAAGACTCCACAGTAAACATGAAGAGTTTTAAAATGAAATTATTTCTCACTACTTTTAGATATTTCTCTGTCATTCTTCATTAAGTAATATCATGGTCAGTGGGACACAGGGAGCTGGCTTTACCTATTTTATTAAGATATTTTTAGACGAATTTACTTCCTAGAATGTGGATTTAAAGGATGTCAGGTTATCTTGGCTTGAACTTGAAATGATGGATATCTAGTAAGACCTGTGTTTTTATGAAATTGTGTTTTGCTCTTATGTAATGAACTAAGACATCAGCAGGAATCTGTAATTTTCAATTTTTATACTGTTCTTTCTATCCCTATTCTTATGATGCTGCTCAGGGCCTGATGTTGGAAGGGTGCAACTTGAAATAGACATAAAGTGTGCTGACTGTACAAGACTTTCTTTACTTAATTTGAACTACTGAAGATATTTTGAAAAATCTTTATGTATTTATGACTTCAGAAAAATAATAGAACCACCCAAGATGTTGTTTTATAATTTAATAGAATTCCCTACTGCCAAACAGCAACTCTACTTTGAATGAGTTATTGGTGCATTAAAAATATAGAGACTATGCTTTTATTAATATTTTTGGTATATGTTTTATAGAATGGCGAAATTTTTCTCTGATGTGTTTTACATTTAGTAACATGAATTTTATTGACATTAGCTTAAGTATACATTTCACATTGCTCTGTGATACAAGAATATAATCACTCCTTCTGCTCCCATGTTTGTGCTTTCAATAGGAATTTTGGCACTTGGATAAGTTAATAATGCCAAATATGTTTAAATAATTAGATGTAAATCAAAAGCTTATGATCATTCATATGTGCTCATGTGTATGTATTTTCAGCTGGTAAGAAGTATTATCAATACTAAATGAAAATTCATTTTATGCAAAATATTTACATAACAGTTTCTGCTTTTAAATTTATGCATATTATAATGTTCCTAACTAGTGTTGGTATCTTGTGAATTGGAGAAGATTGATTTTGGTGACATGTGTTGTGGAGTTTAAAAATAATCATTGTAATTGTTTAACAGCCAAATCAAATTTTAAGTAGGTGACTTAAGATAAGTGAAACATGTAGTAAAGCCAGTTCAAATATATTTAAATTTTAGAAAATAGGCTATATCAATCATCAAAATAAGAAGAAAAGCAATCTTGTGAAAGATCAAATAATAATCTGAGGTTTTAAAAATGAATTTCTGCAAAATAGCATTTTTCCACAATTGTTGATCAACACATGATAATTAAGACTACTTTTTTTGGGGAAGCTGTTGTTCTTTTTAGTAGGTTCATGGACTGTTGAGTCTGGCTTTAGAGTATGACTAAGCATATGTGCAGAAGTCTTAAATCAAATAGCAACATGATTTTCTATATTTCCTTTAGGTATTTAATTCTTTTCTTGACACGTACTTAAATTAAAATATAATTTCATTAACTCTACCTTTTCCTTTCCTTCCTTCAACTCTCTCCATTATTCATCCATTTTAAAATTGACAATCTGATCTTCTATCCCACAGCTCTCAGAGACCAGTCCAAGCTGGAGAATATGCTAGCCACAGAAGCAACAGAGATTCTTAGACAAGGGTCCCCAGGGCTTCAACCTCAGCTAGAGGCGGAGCTGACTTTCAGTCCTCTGTGCATCTTCCCAGAGTAGAGGTTGCCTACAGCAGAGGTGCCCAGATACCCAAGACTCAGGTGAGATCAACATTTCTATCCTGGCTCTCTCAGAGACCAGTTCACCCAGGAGAATGCATGGGCCACCGAAGCAACAGAGCTTCTTGCACAGGGTACCTTCCAAGCCTTCATCCCTAGCCAGGAGGACTTTCAGTACTCTTCTATGCACCTTCCCCACCAGAGAGCTTGTCTGCAGTGAGTGCTCTGACCCCAGTTACTCAGGAGAGAGCTGGTCTCCCAGGGTGCTTGGTGGATAAATAGACTCACAGATGGAACAAGCTCCAGTCAGAGACAGATAGAACATCTAACACTAGAGATTACAAGATGGCATAAGACAAAAGTAAGAATCTTACTAATAGAAACAAAGATCACTCAGCATCAACAGAACCCAGTACTCCCACCACAGTGAGTCCTGGATACCCCAACACACTGGAAAAACTGAATTGGGTTTAAAATCATATCTCATGATGCTGGTAGAGGATTTAAGAAGGACAATAATGACTCCCTTAAAGAAAAAGAGGAGAACACTGCTAAACAAGAAGAAGTCCTTAAAGAGGAAACAAAAATCCCTTAAAGAATTACAGGAAAACATAACCAAAGAGGTGAAGGAATTGAACAAAACCACCCAATATCTAAAAAATGGAAGTAGAAACAATAAAGAAAAGCAAAAAGGAGAGAACTCTGGAGATAGAAATCCTAGGGAAGAAATCAAGAGCCATAGATGCAAGCATCATCAACAGAATACAAGAGATGTAAGAATCTCAGGTGCAGAAGATTTCATAGAAAACATGGACACAACAGTCAAAGAAAATGCAAAATGCAAAAAGATCCTAATTCAAAACATCCAGGAAATCCAGACACAATGAAAAAACCAAACCTAAGGATAATAGGTATAGATGAGAATAAAGCTTTTCAACTTAAAGGGCAAATAATATCTTCAACAAAATTACAGAAGAAACTTCCCTAACCTAAAAGAAAGAGATGCCCGAGAACTTAGGAAATTAGTCTGAACAGGTTGGGGTGCGCCAGAGAACCAGACAGCTTCTGGGACGGGCAGAAGCACAGAGCCGCTGAGGCAGCACCCTTGGCGGGCCACAGACAGCCGGCCCTCCGGACCAGGACAGGTGTCCGCCTGGCTCGGGAGGTGGCCTCAGCCTCGGGAGCAGCGGTCGCCATCTTGGTTACAGAGACACCCTGGAACTTAGGAATTTAGTCTGCACAGGTGAGAGTCTGCATCACAGAAGCTGACAGCTTCTGGAAACTGCCAAAAGCAACACAGCTTCATGAGAGAGGCCTGTTTTGGGCCTTCTTCTTCGACCAGGAGGAGGTCCAAAAACAAGATATCTGCGCACCTTCCCTGTAGAGAGCTTGCCAGCAGAGAGTGCTCTGAGCACTGGCTCAGAGGAGAGAATCTGTCTCCCAGGTCTGCTGAGAGGCAGTGTAGAATCACCAGAAGAACAATCTCTAAACAGAGTCAACTATAACTACTAACTCCAGAGATTACCAGATGGCGAAGGTAAACGTAGGAATCCTACTAACAGTAACCAAGACCACTCACCATCATCAGAACCCAGCACTCCCACTTCGCCCAGTCCAGGGCACCCCACTTTGCACCGAAAACCTAGACCTAGATTTAAAAGCATATCTCATGATGATGGTAGAGGACATCAAGAAGGACTTTAATAAATCACTTAAGAAATGGAGAGAACACTGCTAAAGAGTTACAAGTCCTTAAAGAAAAACAGGAAAACACAATCAAACAGGTAGAAGTCCTTACAGAAAAGAGGAAAAAACATACAAACAGGTGATGAAATGAACAAAACCATACTAGACCTAAAAAGGGAAGTAGAAACAATAAAGAAAACTCAAAGTGAGGCAACACTGGAGATAGAAACCATAGGAAAGAAATCTGGAACCATAGATTTGAGCATCAGCAACAGAATACAAAGAGATGGAAGAGAGAATCTCAGGTGCAGAAGATCCTAGAGAACATCGGCACAACAATCAAAGAAAATGGAAAATGCAAAAAAGATCCTAACTCAAAATATCCAGGAAATCCAGGATACAATGAGAAGACCAAACCTAGGGATAATAGGAATTGATGAGAATGAAGATTTTCAACTTAAAGGGCCAGCTAATATCTTCAGCAAAATAATAGAAGAAAACTTCCCAAACATAAAAAAAGAGTGCCCATGATCATACAAGAAGCATACAGAACTCCAAATAGACTGGACAGAAAGAGAAATTCCTCCCGACACATAATAATCAGAACAACAAATGCACTAAATAAAGATAGAATACTAAAAGCAGTAGGAAAAAGATTAGAGGTAACATACAAAGGCAAGCCTATCAGAATTACCAGATTTTTCACCAGAGACTATGACAGCCAAGAAGAGCCTGGACAGATGTTATACAGACACTAAGAGAACACAAATTCCAGCCCAGGCTACTATACCCAACCAAACTCTCAATTACCATAGATGGAGAAACCAAAGTATTCCAAAACCCAAATTGACATTATCTCTCCACGAATCCAGCCCTTCAAAGGTTAATAGCAGAAAAAAACCAATACAAGAGCAGAACAATGCCCTAGAAAAAACAAGAAGGTAATCCCTCAACAAACCTAAAAGAAGACAGCCACAAGAACAGAATGCCAACTTTAACAACGAAAATAACAGGAAGCAACAATTACTTTTCCTTAATATCTATTAACATCAATGGTCTCAACTCCCCAATAAAAAGACATAGACTAACAAACTGGCTACACAAACAAGACCCAACATTTTGCTGTTTACAGGAGACACATCTCAAGAGAAAAAAGATAGACACTACCTCAGAATAAAAGGCTGGAAAACAATTTTCCAAGCAAAATGAGTATGAAATAAGCTGGTGTCATCCTAATATCTGATAAGATTGACTTCCAACTTAAAGTCATCAAAAAAAGACAAGGAGGGGCACTTCGTTTTCATCAAAGGTAAAAATCCTCCAAGAGGAACTCTCAATTCTGAATATCTATGCTCCAAATACAAGGGCAGCCACATTCATTAAAGAAACTTTAGTAAAGCTCAAAGCACACATTGCACCTCACACAATAATAGTGGGAGACCTCCTTCCACCACTTTCACCAATGGACAGATCATGAAACAGAAACTAAACAGGGACACACTGAAACTAACAGAAGTGATGAAACAAATGGATCTGACAGATATCTACAGAACATTTTATCCTAAAACAAAAGGATATACCTTCTTCTCAGCACCTGGTACCTTCTCCAAAATTGACCACATAATAGGTCACAAAACAGGCCTCAACAGATTCAAAAATATTGAAATTTTCCCATGTATCCTATCAGATCACCATGCTAAGGCTGATCTTCAATAACAAAAAAAAAATAACAGAAAGCCAACACTCACGTGGAAACTGAACAACACTCTTCTCAATGATACCTTGGTCAAGGAAGGAATAAAGAAAGAAATTAAAGACTTTTAGAGTTTAATGAAAATGAGAAGCCTGGCGTACCCAAACCTTTGGGACACAATGAAAGCATTTCTAAGAGAAACTCATAGCTCTGAGTGCCTCCATGAAGAAACGGGGAGAGAGCACATACTAGCAGCTTGACAACACATCTAAGCTCTAGAAAAAAAGTGATTACCCAAGAGGAGTAGACAGCAGGAAATAATCAAACTCAGGGGTGGAAATCAACCAAGGAGATGAAACAAGAAGAACTATTCAAAGAATTAACCAAGCGAGGAGTTGGTTCTTTGAGAAAATCAACAAGATAGATAAACCCTTAGCTAGACTCACTAGAGGGCACAGAGACAAAATCCTAATTAACAAAATCAGAACTGAAAAGGAGACATAACAACAGATCACAGAAGAAATCCAAAACACCATTAGATCCTTCTACAAAAGGCTATCTTTCAACAAAACTGGAAAACCTGGACGAAATGGACAAATTTCTGGACAGATACCAGGTACCAAAGTTGAATCAGGATCAAGTTGACCTTCTAAACAGTCACTTATACCTAAAGAAATAGAAGCAGTTATAAATAGTCTCCCAGCCAAAAAAAGCCCAGGACCATTGGGTTTTTAGTGCAGAGTTCTATCAGACCTTCAAAGAAGATCAATTCCAGTTCTGCACAAACTTTTTCACAAGATAGAAGTAAGAAGTACTCTACCCAACTCATTTAATGAAGCCTATTACTCTGATACCTAAACCACAGAAAGATCCAACAAAGATAGAGAACACAGACCAATTTCTCTTATGAATATCGATGCAAAAATCCTCAATAAAATTCTAGCTAACTTGAATCCAAGAACACATTAAAGCAATCATCCATCCTGACCAAGTAGGTTTTATTCCAGGGATGCAGGGATGGTTTAATGTCTTTAATCCATCAATGTAATCCACTATATAAACAAACTCAAAGACAAAAACCACATGATCATCTCTTAGATGCAGAAAAAGCATTTGACAAGATCCAAACACCCATTCTGAAAAAGTTCTGGAAAGATCAGGAATTCAAGGCCCATACCTAAACATGATAAAAGCAATCTACAGCAAACTAGTAGCCAACATCAAAGTAAATGGAGAGAAGCTGGAAGCAATCCCACTAAAATCAGGGACTAGACAAGGCTGCCCACTTTCTCCCTACCTTTTCAACATAGTACTTGAAGTATTAGCCAGAGCAATTCGACAACAAAGGAGATCAGGGGATACAAATTGGAAAGGAGGAAGTCAAAATATCACTTTTTGCAGATGATATGATAGTATATAAAGCATTTAAGACTACAGAGAACTCCTAAACCTGATAAACAGCTTAGGTGAAGTAGCTACAAAATTAACTCAAGCAACTCAATGGCCTTTCTCTACACAAAAGAATAAACAGGCTGAGAAAGAAATTAGGGAAACAAAACCCTTCTCAATAGTCACAAATAATATAAAATATCTCGGCGTGACTCTAACTTAAGGAAGTGAAAGATCTGTACGATAAAAACTTCCAAGTCTCTGAAGAAAAGAAATTAAAGAAGATCTCAGAAGATGGAAAGATCTCCCATGCTCATGGATTGGCAGGATCAACATTGTAAAAATGGCTATCTTGCCAAAAGCAATCTACAGATTCAATGCAATCCCCATCAAAATTCCAACTCAATTCTTCAACGAATTAGAAGGAGCAATTTGCAAATTCATCTGGAATAACAAAAACACAGGATAGCAAAAACTCTTCTCAAGGATAGAGAACCTCTGGTGGAATCACCATGCCTGACCAGCAGATGGTGATATCATCAGCAAAAAAGGACAAATCAGAAGCATTTCCATGGCTCGAGAAACCATGGATCCTGATATAGAAGGCATGAACTTCACTTTGTTTACAGGACAGAAACAATAGTTTCAATCCATACTTATAAAGTGATTAGAAATGACTATCTAATTGAGTTAATTAGGACTATCCAAATTGACTAGGTTTCTTGGTGATTTCTCTAAACCCCCAAATTATTAACCTGTGTGGAAAAGAAAAGGCTCTGAAATTTCAAATCTGTTTTAAAATACAAATGATTTATATTTTAACCAAAATGTATAAGGCTAAAAAAATGAGCAAAATATACTTGTAACACATATAAGCAAGGACAAAATAATAGAACTATAAAAATTGAATGTGTACTCAAGAAGAGAGATAGCAGTAATTAATAATGAATGAAAATAGCAGGAAGACTAGCAAGAACACCGACATTATATGTATTTTGTTGTGTAGTTTAGAATGCAGGAACATCAATTATGCTCATTCTTAGTAGTCCTATTTTATTTTGGGGCTAAACAAAGCTTCATAAACCCAATTTAAGAGACAGCTAAAATTGGCAACATATATCTATCTAGGAACTAAAAATAAAAATTTAATTTGAAAATACCCATGGAAGGGAGTTACTGAGGCAAAGTTTGGAGCTGAGATGAAAGGAAGGACCATACAGAGACTGCCCCACCTGGGGATCCATCCCATAAACAACCACCAAACCCAGACATTACTGCATATGCCAGGAAGATTTTACTAACAGGACCCTGATATAGCGGGCTCTTGTGAGGCTAGGCCAGTGCCTGGCAAATACAGAAGTGGATGCTCACAGTCATCTATTGGATGGAGCACAGGGCTCCCAATGGAGGAGCTAGAGAAAGTACCCTAGAGCTAAGGGGTCTGCAGCCCTATAGGAGGAACAACAATGTGCTCAGTACCCCCAGAGCTCATGTCTCTAGCTGAATATGTAGCAGAGGATAGCCTAGTAGGTCATCAATGGGAGGAGAGGCCCTTGGTTCTGTGAAGATTATATGCCCCAGTACAGGGGAATGCCAGGGCCAAAGAAGCAGGAGTGGGTGAGTTGGGGGTGAGGGCAGAGGAGGGTATAGAGGGCGTTCAGGATAGCATTTGAAATGTAAATGAAGAAAATATCTAATAAAAATTTTAATTGAAGACTCTCAAGTGTTTAGAAATTTAGCAAGATGCTAAAAAAATAATATATTAGTAAAGAAAGACACCTTAGTAAATATAGAAAGCTGTGCTTAGAGTATTTAAAGTTTAGGAACATACCAGTAAAGCACAGTCCTGAAAATAATACACATATTTTCATTAAATCAGTATGATAACATCAACTAATAGAGTTATTAACAAGGTCTTTTCAAAACAGATGTATCAACTTATATATTTAAAATATGACACTATGAAGTCCTGTGAAGTAACACAAAATAAATAAAAAATACATATAGAAATTAAGAAAAGGTGAGGTAGGGAGTTTTCATAGGCTATGTATATATTGGATCTAAGTAATTTCTTCTACTCTTTGGATGACTCAAAATAGTATATATTATGATAATTTATTTGCATTAAGTTCAGTAACTCAGATTTAATCTGAAGCATTCATATAGAATGGTGTTCACATCGAGGCTGATGAATGGAGTCAAGAGTAGACTTCTTACAGGGCGCAGGAAAGCTATGTATGGCTTGATATATAGTAGTTACATAGTGTTCACATAGTATAATCACCCATTAAATACTACAGTTTAAGTACTTGAATATAAAATAATCAATTTTATTTTAGTAGATATTAATAATGATATTTATAATAATTATAGTCCTTTAATATGTTTCACAGATAAATTTTTACAAAGAAAATTAAGAGAGTGTTGCAGAGGCATAGAAACTCAAGTCTTTAAAAAAATGTTTTGAAAACACTGAGTAAAAGGTTAAAAGTCAAAAAATTTTCCTATGGAAAATAATATAAGTCTCAGAGATGAAAAAGCAAAGACATTGCATGTTTTAAAAACTGGAATGGAGACCATTTTCTTTCAAGATAGATACAGGCATCATTGAAATACATGTGTAGGTGGCAAGGCACTTCTAAAATTTGGTGAGAACAGAGAAGTAAACGAGGAACGGACAGAAGATGATATGAGATGCGTTGGGAGAGATGGTACTTTAAAGACCCTACCTTGATTTTTGTTAAGGTGGAAACTAGGAAATTAAAAATTTGGAGGCAGAAGAGTCATAATGAGTAGCATGATCTCAGAGGATGGAAACCAGTCTCATGAAGTGAAATTACTTGTATTCATAATACTAAACGTTTGGCACCTTCATCAATTTTATCATGTTCAGATAAGGTCTCTGGGGTGGTTGTTGCTTTGGTGGCAGGGAAGCCTGCTCTGACAAATGCCCACTGTGAGTCACTACCGAAAGCCTAGAGGAGTTCCTCCCAGGATGGTGGTGGGATCTGTGAGAAGTTGGAAATTGATAGAGATTGATGGCAGCCCTGAAGAAAAACGTGGATGACAAATGACTGGCTTCCACCTCTGCCTGTTGCCCTCTAGATCACTGCCAGTGTTACTGTACTCCCTTTCTAGTCTTAGGAACAAGGCAAAGTGACTACCTCTTTACAAATAAGCCTGCTGTGTCGGGGCAATGTGCTTGATTTTCAAATAAGACCCTCTCCCAAGGCTGTGATCTGAAGGCCTTACAATGAAGTTCAATTCTACCTTACTTCACATTTTACAATCAGCTGTATTTTAGTGAGTTTGGTATTCTGATCATCAACAGTACTTAGTTCTATATTTGAGTATCCAAAGCAAGGTTTTTTTGCTCATGCTGTGCCACCCAAGCCATATTGTTAGGTTCCTGATGTAAGGATTCAGCAACTTTCCTCTGTCCATACAGGAGGCTACTATTGAGTGTTTGCAGCAGATGTCAGTGGAACCGTTTTCTTTGGTGTTTGCCCTACTGTCCAAACCTGCCGTCTCAGGGGAGAATATCAACAGCTATCTGTAGACATTCACGGTGCAATTTGGATTTAAAAGACAAAATATTTTCCTAAAGTCTGAAGTGGCTGTGTGCTGGGTATATAAAACACATTCTTTCTTACTTAAATAAACTTGTGATAATATAATGACCAGAAAACTGGAACAAAGAGATAGTGTACATCATAAAATATTAAAATGACTCGAGTTTTTGTCAGCTATCCTAAACAAATGTATCATTAAAATTATATATCTCCAAAGCTTAAATGTAAAGATGAATAATACAAATACAGACAGATTAACAAAATACAAAAGGTAAAAGGAAATATCAACTCAATACAAACAAAGACTATAATTCAAAAATATAATTACAATACTACATTTATAATTTTACTCTTTATTGACATGACAAAAATGTTAATAATTTTACTTTAGATTTCAAAGTACAATGAAGTTTTCATGTTCTATTTTTTTTACTTCAAAAATATCCAGATAATTGTAACTAAAATAGGCTCATTATAAAAATGCATAGTGAGAACAGAATGGATAAATTTATTCTGCTCTGTATAACTTACTTTCTAAAGAGTCTAAATGACAAAGCACTTGGGACTGAGACAATACTTTATTTATTTGTTTATTTATTTATTTTAATTGTTTGTTTGTGTTTTTGAGATAAGATTTCCTTATATAAACCTGAATGTCTAGAATTCACTCTACAGAGCAGGCTGGACATGGATTCAGAGACCTGCTTGACTCTGCCTCCTGAGAGATGGGATAAAGATGCAGACCAACATGCTGAGTTTGAAAAAGAGTTTCTCAGCCAATATGATTATTTTTTGTTGTTTTTGTTTCCTCAACAACTTCCAGGTTTCCTCTGGAGCACTCACTCCCTCTCAGACTCTTTAAACATAGTTGTAAATCACATTTTACTTGGGTAGATGAAGAAAGATGGGGATAAATAAAAATTCATTGTATTCATCTAAATTCCTTCTAGCTCATTATAAAATTTTTAAAATAAACTTATTCTATGCTCCTACTGGAAAACAAAAACAAGATAAAAAACAATAATCCATCACAATATATAATCAAAATAAAATAGAAACTATATAAGTGCAAAAAAACCATTGAAACTATAAACTATAGTAGGGATATAGTATCAGTGAGAGAAGAATAATGAGATGCAAACTTAAGCACCCTCACATAAGCCTTGTAATCGAGCATTGTATCATTGATTGCAAGGATGTTAAATTTGTGGGATAAATTAATGTATTAAATAATATTCAATGAGGCATATAATAGGAGATATGAATATTTTTATTTCACTTGCTTAATAATTTTATCATCAATTGCACAGTGTTCCTTTTTATAAGCCATCTGTTTGTGCAAAGGACTTATTTATAAGTTAGATAGAAGATAGATTGATGGATAGATATGTAATAGATAAGTAGATAATGAGATCGTCAGATAGGTAGACAGAGATGGATGATAGATCTTAATTCCTTTTAGAAATAACATGACTAGTCTTGAATTACTGTCCATCCTGATCTAGAAATAACTTCTTTACAGAATTTCATTTGCTAGAACCTGATTTTCAGACTAGATCTCTGTCAACATGCTGAGGGTTATGACCGTAATTTCTGGAGAGAACGGAAAAAAACTTCAATTTGAAAAAGATAGGAAACACATTGATCCGCAAACATATTTTTGAAATAAAAGCATGTTTGTACATTTGAAATGCATATATATGTGTGTCTGTGTAAAATTACAAACTACACAAATATACCACAGCCCATTTTGTTATAGAAAATTGACAATGAAAAGCATGCCTTCACCTAGTTTATTGATAGAGGAGCTTATTTCTCAAGCCTCAAACCCAGTTCACCTTGGAATTTGACTAAACAGAGAGGAGTTAGAGTAGTTTTAAAAATATTCCACTCCTAGAAAATCTTGTTAGCCTTGGGTATTAACAAAATTAGAATTCTATTTTGTTAAATTAATGTTTTAACAATACTCGATTTACAGTGAAAACTTAGAGACAGGTAGCTTAAGGCCAATCAAACAGTTTGATTATACTTTTGTTTTACTAAAAGGCAATGGGTCTTTACATACACTTATTTCATATAATATTTAAGATACCTTAAGTTGTCAGTCTCAATAATTTTGTTAAAGACCATTTTGGACATTATGGAATTGACTATCACACATACAAAATATACCTTATTTTATTATTTATTTGATAAAAAGCTACTTAAATTACTGATCTTTTATTAAGCCAGTGAAATTATTAAGAACCATAACAGAGACTTCATTTTAGGTCACAAAGAATGTAATAGTGCTCAGTAAATAGGGATTTGTTGAATATTTCATGATTATTATATTTCAATTATTAAAAACTGTTAAGGTAGAACCACTCTTTATTATAGGCAGAGAAATATCTGTGACCTGTTCTGTCTAGTAGCAAACATGCCAAGACATTTAATTATCCCATTATGCTATATGTAAAAAAATAATAGAGATAAACTGAACTAGATCTCTTCTTTATATAAAAAGATGAGCAGAAAAATTACACCATTAAAATCTATATTTTCTATTAATATTTATGACTTCTCTTGAAGCACAGTCATTTTGAAAAAGAAGACAACAAACAGCTTTGCTTGCAGCAGTTGGTAAATATGTAGATATTTTGAAAATTACATCCTATGTCTTAAAACTTTGATATCTGTTATACAAAAATGCAGTTTCTAGTTTTTACTGATTAGTTTTGAATTAAAGAGCCAATGAGCATATTCAACATAAATATCAGAAATATTACTTTCAAAATGCTGATCAAGAATAAAACAGCCTGTATTCTACTTTATGTAAATCTTTGAGTCCCTGAGAGTTCTTAAAAGATGGGAGAAAAGAGATGTAAACAGCACCACACAAAGCTGCTATCTTTACAGGAATTTTCTTGAGTACAAAGAAAAAGACTTACAACTGTTATTAGTAGCAGTTGAAGGCAATCATGAACCGAGGGCTGTTCCTGTAGACATCTTGGCTATTGTTATATTATTACAGAGTCCCACAGGCAGTCTTCTCATGTACAGTACATCCTGCATCTTTTGATTCTTTTGTCCACTCTCCAACCTGCTCAGCCAGAAACCTTCAGCCAGAAAAGATTGGAGCTCCCACTAACAGTCCAATCCTGTTTTATCATCAGAGGGCTTCTTCATAAAAATAATAACATCCATCTACTGCTCTGTTGAGCCAACTCTCTTGGCATCAACATTTTGTGTTTGTCTTAACAACCAGTGCACATTCGAAGCTCCATGCTGAAATGAGTACCCCCATCAATTCTAGGAGGCACAGTAGCCCAGAATTCTGTGACTTGTCAACCCGATGTCACCCAAGCTAATGAATAGGTCTTGGTGTTTTTACTCTTGAAAAGGTCAATAGGGTTTGCATATTGGGATAATAATGAGTTTTCCACAGCAAAGAATTTGCAACGAAAAGTCAAACTATTTCAATAGAAAAAATTACAAGTTAAGATGTTACAAATATATTTTAAAAGGTGAAAATATTTTAAATGAATACATTTTAGAACTTATTGTTCTTAAAGTCATGTGTGTAAGCCTGACCTGAAAGATGTAATTTAAGGAGATTTAGCAGCATATTACAATAGTATAAACTTTGTTCTTTTAAAAAAAAATATCTTCCACAAGCTACTTTCATACATTAAGGCTATAGAGAAACAATCTCGAGAGTTGTAATCATTACATAGTTTCCAATAGGCAAAACACCGCTTCCCACTCATTTTAGCATTTGAGTGTCTCATAAATCAATTAAATTATTGTTCCTGAAAGTTTGATCATTTGTTTAAAACATTCATTTTCTTTCTGGTAGTATAAATTTATAAGATTTTTACAAAATGTTTTGGGATTTCCTTCTGGAATCGTGTACATAAAAATCAAAGCAATGCCCAATATTTTATTATAATTGCATGAAGTAGTTCTTTCACAAAAGATTGTCCTTAACAATCGGTTCCTCTGCACTGTGATGAGAGAGGCTTTTCATGGGTCTTTGGCCAAAAGTTTTGTCTCGAGTTAATGCTCCCAGCTCTTACTAACTTCCTTAAGTGTCCTGGGATTTTTCACATCCGCAATACAGACAGGAACTTGGTTTTATGCCTCAAGTGCCTCAAGAAAAGAATGGATCTTTTTTCATATAATGACCCGCAGTGCAATTACTAATGAAAAAGTAATATTGTGCACCAAACTGCACTCTGCAAGGAACATTTTAGTAATAGACAATTCTAAATGCACAGAGCATAAGGCATTTGAATCAAGTATGGAAGAAAATCAATACAGAAAATAAAAAATGGTGATTTTAAACACAAAGGGTATTTAGGAAAATAAATGAAATGCCCATTTTCTGCCCCAGAATTCGTGTCTTTAAGATAGACATGCCTTAAAGCAATTTTATGCTAAATAGTCACCTATGCTGATTAAACTACTTATGAATACTAGATTCCTCAAGAATGAATATTTTAGTAATATCTCCAGCATTAGAATGTTATGCTAAGTGGAGGCAATAAAATTCTGAGTAACTTAGAGTTTATAAATATAAGCACTCAAATCTACCATGCTTATAAGTAAATGAGATAAAATTCACATAGTGCTTAATTCATTCCTCAGTTTTTGAATCAAGTAAGATGTATTATATACTCACTGTCTGTCAAGTACCTGAAGAAACAGTGGTAATGTAGGAAATATTCATTGAGACTCGAGGAGGGAAAAACAAAATGTGAACAAGCAAGTGTGTAAGCTAATATGTGCAAAAATATATAAATCATACCTGGTGTTATGCTGCAGCAGTCCCTCATGCAGGCCATGACTCTCAGTCATCTTAACATGCTTGCTGAACTAGTGATAATTATACTATTTGTTCTCATTAGATATGAGATTGGAAATAATTTACTTTATTGGTGTTTCTGTCATTAGACACTTAAGATACAGTCCTGATTATGTGGCAGCACAAAGTATGTAATGTTCTGAGGACTTTAACATATTAACTAATTCAATTCACTTCATTATACTAGAGACAGATGATAAATGACTATATCCTACAGCAAGTTTAACAACATAGCCCCAGATGAAACCCCAAAGGCCACATGAATCATATGGACTTTTTAAGGACATAGTTTCTCTAGTTGATGGAAAATTCACACTTTTGCATCTGTTGGGACTACAAGAACATATCAAAGGAAATAGGGAAGACAAAGGAGACACATAGTTATCTGGGGACACTTTAAAGTCCTCCATGGATAAATACTATGTAGACCCTCCAGAGGACTTAAACTCCCACGTATTATATATGTGATGGAATGGTATTGAACTAAATTCATACCAACTATTTTGTTCTATATAATCTGTAGGTAATTTTGGTATTGAGGTCAGATTTCAGGGACTCATATATGCCAGGCAAGTGGTATTCTACCTCTAAGCTGAGTCTAGAGCTACTAATATTAATTTTGATAAAATGTATAAACATTTGCAGTCAAACTCTAGAATAAAGAATAGTACAAAAGATGTCACTCAGAATTCTTTTATAAGGGCAATGTCAACAGAGATCAAAAGGTTATAAATGTAGATAGGTGGCAATATTCCAAAGTTATTTCTCACACAAACATTTGCTTGGTACTCATCACAACTATGTAAATGTACAGTAAAATACATGCTTATTTGTAAAGTCAACTTCCCTGTTTGATATAGCACACCTAAAAGTGATTATCGAAAGATGTCCAGTTTATATTTTAAACCTTATATTAATACAGAGATTTTTACTCTTCTATAGACATAAGACCTTCTCATAGCCTGTGTATAAAGGTAGATAACAGAAAATTAGGGCAAGACATTGTCAGAACTTTTATACCCTGTAGAAAGAGTAATAATAATAAATTTTCACTAGCAATGGACAAGTTCTGACATTCAACAGGACAGTAGAGTTGACAAAAAGAAAATTGTAATAGATATTTCTAATTATTGTCCTTAAGGTGTGCCTTGGACTGTGCATGATAGATACCATTAAAATTATGAACTCTTATGAGTTTTATTTCTCTGATTGCTGAGTCAGAATATCTGAGAAAAGCCACATAAAAGAGCAGGGTTTTTGGTTGGCTCCCAGTTTGAAGGAAACTGTCCATCAGAGAGCAGTCCTGGCTGCTGAAGTATAAGAGAGCTTTGTTACATTGTATCCTCAGTTACAGTGCAGGATGCAGACAGGATGTGGCACAGCAAAATAAAATCTCAAGGACTGCACTTAATGCTCATTTTTCCTCAGTGCTGTCTCATTTCCAATAAGCTCCAGCAGCTCCATCAAAGTGGAGGGATGGCTCAGCCAGTTAAGAGCACTGGCTGCTCTTTTTAGAGGCCCTGAGTTCCAGCACCACAAGCATGATGGCTCAAAACTCTCTGTAACTATAGTTCCAGGGTCTCTGAGCTTCTTCTGGTGTGCATATGTTCATGAAGGCCAAACACCTATATGCATAAATAAATAAATCTTAAAGAAAAAAGCTATATCAAATGAAAAGTACCAGTTTAAATACACAAGTCATTAAGGTCTGTGGTGTTTTGAATAAGAATGCCCCCCCCCCCAACTCTCTGTAGGAACATATATTTGCATACTTAGTCTCAAATAGAATTGTGGAGAAGGATTAGGAGGTAAGGCTATTTTGGAGTAGGTGTGATCTTGTTGAAGGGGTGTATCATTGGGAGTGCATTTGAGGTTTCAAAATCTTACAAAGGCTCAATTTCTCTCCTTGTTCTATTTCTTTTCTTTTTCTTCCCCTTTCCTTTTCTTTCTTTTCTTTTCCATTATGTTCTTGTCTTATCTTATATTTCCTCTTCTCTTCCTCCTCTCCTCTCCTCTCCTCTCCTCCTCTCCTCTCCTCTCCTCTCCTCTCCTCTTCTGTTCTCTTCTCTCTTCTCTCTTTTCCCTTTCCCCTCCTCTTTTCTTCTCACTTCTTCTCTCCTAACCCCTCCTCTCTCCTCCAGTTCCCTCCTCTCCAGTCTTCTCTTCTCTCTCCCACCTCTCTGTCTCTGCCTTCTATGAATCAGGCTGTACTTGTCAGCTACTTCTACTCAGAACTATGCTTTCCTGTGTAACACCATGCTTCCAGCCATGATGATAAAGCTCTGCAGCCTTAAAAGATGCCCTAAATTAAATGCCTTCACTTATATGAGTTGGATGGGTTATGATGTTTCTTCAGAACCATAGAACACTAAGGAGCATTTCATATACAAACAGCATTCTATAGTGGTCCTCATAGGCTCATGGCTATATCATAGTGAAAACATGCATTTGTTCTAAACTTAAAGATTCCTATAGTCTTTAAAAGTCACCAAATAGTCTTTTTCAGTCCATAATCTCTTCAGGGATTCAAATAAATCTCAATTGTCAGCCAATATTTTTAAAGAGTTTCCTTTTTACAGAGGCTCAGAGTTAATAATGTATTCAAAAAGCACAAATAGAAACAGAAAAGTGTGGACCAAAGCAATATTGAAACCCAGCAAGGAAAACACGAAATTCCTTATCTGGCACAATGAACTAGTGATGGAATCATCTGGGCTCCAGTGGCCTTGTGCAAAAGGATTACTCTAGTTCTACCACAATATATGTAGTTTTCTCTTGGGTCAACTTCAAGCTTTGACTGTAGCTTTCCTCAAAATTCATCCTATAGTCTTGACATGAAACCTTTGGTTTATTGCAACTCGGTCTTCATATTTTCAGCTTTGTGTATTGGCCATTCTCCACTTTGTGGAGAATCTTACTGTGTGGTGCATCTTCTGGCTTTAGCAAGCTTCAATGTTACCCTCACCCTTGCAACTTTTGTCTCTGCAAAACCAGTACCAAAGGGAATGGCACCACTTTTCTTTTCTGCCAGCTACAGGTATATTTCAGCCCTATCACAACTGAACCGATATACCTGCACCTTGGTATCTGAATTTGGTTTGATGAACAGTCTCAGTTTGAGCTCCCTCCACCTAAATGAATTTATTTCACTAGCTGGCTTTGATTGATGTTTGTTTCTCCTGCATCTTTCCTCTAGAAAAAAAAAATAGAAGGAGCCTCCTCTTTTATGGTGCCAATCAAATTATTTAACAATTACAGCAGTTTCCTCAAAACCCAGTATGTTGGCAACTTTAAAATTATTCATGCTCTTTTCATGCCAAGTGTATTTTTAATACCTTAATGCTTTTAATCCTTATAAACTCAGTCTGAGCACTATGCTATTTTGGAATGCTATGCCAAGTGAATAAATGTCATTGGGGTTTTTATAAGTTAAATAGATATTCACTACAGAATTTTGCAAATTTCTTTTTATTTTTTTATTTTTAAATTTTTATTGGGTATTTTCTTTATTTACATTTCAAATGTTATCCCCTTTTCCGGTTCCCCCCAACCCCAGAAACCCCTTGCTTCTATGAAGGAGTATTACTTTCACTCACACACACACACACTCCACCTCCCTGGTTTCAAATTCCCCCTAAACAAAAAAATTTAAAAAGAATTTTTATACAATGTATTTTGATCATATTCTTTCTGTTTCCCAAATCTCCCAGACTCCTCACTGTACCCGCAATAATACAGTCTACCTTACATTAGAAATATCAAATAAAACAAAATAAACAATCAAAAAAGTACACATATAAAAAAACCATGGTGTCGATTTTTGTATGGCCAACAACTTCTGGGCACTTAGGGCCTGTCCTAGAGGTTGGGTTGATATATCCAGTTCCATTCCATTGAGAAAAACTGATTAGTCCTCTCTTACCAGGTATCAATTGAAAACAACTTCTGAGCTAGGGGCTGGACTTTGTTTTCATCTCCCTTCTCAATAGTGAGATTTTTCTTGAATTTGTGAAGGTCTTGTGAATGCTATCACAGTCTGAGTTCATATGAGTATCACTTGTGTTCTGTCTGCTTCCTTGGAATCATCCGTCACTTCAAACCATACAATTTTTGCTTCCTCTTTTGAAAAGACTCCTGAGCTTTATTCAACCTCACCAAGTTATTCTTGACACTTTAGATGGATTATTGCCAAAATATAACATGAATGGACTATAACTCCGTTCAAATTAAGAGTCCTTGTTCCTTATGAAAACCCATAAGCTGGGCCTCCATTTTCTTATTCTGGCCTTCCAACTGCTTACCAGGTGTCCTATTAAACTCCATTGAAAACAACCAAGGGATTTTGGGTCTTTTAACTCCAACCTCTTCCATAGTTTCTTCATAAACCAGTTACAAAGGCATAACAACAAAATGGTTAAGTTTAATAATAGTAACAATCCCACCACTTATATAAATTTTCTGTATTTGTTACTTAATGGAAAGATGGGTTCATTAGGGTTTATGGACACACTTCATGATGGCAGAGAAGGAAGTGTTGCAGAACAGGAAGCTTGATATACTGTATCCACAGATCCTCAGTAAGGAAGCAGAGTAGACAGGAAATGGGGCAGGCTATTAAAACTTCAGGGTCATTTCTAGGGATTCAATTCCTCCTGTGATGTTCTTTCTCTAAAAGGCTCCATGACCTACCAACACCGGTACATCAATAAAAAGCCTGGGTGTTCAAAACCCATGCATCTAGACATTTCTCAGTCACCTCTCAATAGAAAACATCAACAATTTCAACATCATTACACGGCACTTCATTCTATCACATGCTGTTCTCCAGGATGCTGCTCTGAAATATATGTAATGCATTGCAAATAGGAACAGGAGAGCATATCTAACTCCAAGACTCAAGCAACCATTTAACATCTGCTATAAGCACACAGACCATGAATAATTCTAATGAAGAATGAAATTTTTTTCATTGTATATCTATCAAGGGTTTTCATTTACTCAAATTACAGGATAAAGTACATTTCAAGTTTTTCTGTGTCTATCTAGTGAACAGAAGTAATGGACATAACTGAAATATATTGCATTGAACACAAATAGTCAAGTGACAGCTCTTCTACAATCAATGCCCTGTGTTTTTTTCTAGAACATGTATAGTTTCCTGTATAAAAAATGCCATCATAAAACAAACTTCAGAAGTATTCTTTTACTACATAATTTCACATTTTCCAATAAGTACTAGGTACAAAAAACTGCACAAACTGATTTTTAGCAAAAGTGGAAATGTCTGTATAATAAAAGTTCAAATAAATAAAATATATACACAAAGAATAATGTCTTCCTTCCAGTCCATGACACTCTTTGAATGTGCATGAACAACTGTGTTTCTGTAGTTATATCTTGATCATAGTTTTATATCATTAAATACTTTTTATCATTTACTTATTGATTCTTTACTCAACCTTATACTCAACAAGGGCAGAAATCATTAGCATAAATTATCACTGTTTCATAAGAGCAGTAGACAGGCAATACATGAAATTTCATTAAAGGAAGGGATGGAGAGTCATAGGAAGGAAAGAATGGATAGGGGAGGAGGAAGGAAGAAGGAAGAAGAAAAGAATGAAAGGGGCAGAAGGAAAGAAGGAACGGAGGAGGAATGTCCTAGTTAGGATTTCTGTTACTCTGAAGAGACAACTTGAGGGCCAAGACAACACTTATAAAGGACAACTTTTAATTGGAACCAGCTTATAGGTTCAGAGATTTATCAACAATGTGAGAGCATGGCAGCATCCAGATAGACATGTTGCAGGAGGCGAAGTTCTACATCTTGAGGAATGCCAATAGAAAAAGACTGTCTCCAGGCACTGAGGAGGGAGGGTCTCAAAGCCTACTCCCACAGTGACCTCTTCATCAAGATGACACATACTCCAGCAAGACCAAACCTCCTAATAGTGCCACTCCCTAGGTCAGCATATGCAACCATCACAGGAATGAAGGAAGGAAAGAAAGTAGGAAGGAAGGAAGGAAGGAAGGAAGGAAGGAAGGAGAGGGAGGGAGGGAGGGAGGAGGGAGGGAGGGAGGGAGGGGAAGGGAGGGGAGAAGGTTCCTGGCGGTCTTTTGCTGACCCTTCCCCATCCCTTCTCCTCTTGTGCTTTCTGTGGAGTCTTTGCCTCCTCATCTTGATTTGCTTCACTTTGGAGCTCATTACTCCACTTACTCTATGAAATACTCTGTTTGACAACTCTGTAAATGTTTGTTACTTTTCTGATAGCAATTTTCCAATCTGTCCCGTTTTTATAGGCTACATTCCCAAGAAAAATGTTTTCCAATTTTTATGTATAAACATTCTAAAGTAATGTACCAAGAAATTGCTTGATTTTTCTTGTAAAGACTGATGCTAGTCTTATTTGTTTATGAATTTCAAATGTACTTAAATATGGTAGCAAAGTATAGAAATTAATACATAATTATTATTCATATGACACTTTTACTTTATTTTTACCCTGTTTCATTTGTTTTACTATCTCTCTACCTTTCTCTATCTCTGTCTTTGTCTCTGTATCTTCTCTATCTGTGTGTGTATCTCTGTTTCTCTCTCTCTCTCTCTCTTGTTCTCTCTTTCTCTCTCTCTGCACACACATACACACTCCCCAATATTTTTCTGCTAACTTCTCATCTCATAATAACATGGGTAATAACATGTCCCCTTTCTAACTGCTAAAGTCTTAGCATTTGGTTCCTAAATATATGATGTTTAGTTACATAATTCCAGTACAATTTTTAAAAAATAGGCATGATTTATCTATTGTTTTTATGTAATGTATCTTTTTCATATTTCCTCTTTAATGCTAACTCGAAGCTTTAGAAAAAGCACATTCTGTGTGTGGCCACACACACCATTTAGATCTGGCAAAGTATGCCATGCCTATTGGCAACTATTCTTTGCTAATAGTATTGTTGAAAAACAGAGCAATAGCTTTCAGTAACAGTCATCAACCACAATTGGCTTCACAATAGAGGCTCCTCAACAAAAGGAGTAAGAATTTCTGGATATCTGAGAATAGCTATTCACAGGCTACTGCATATGTTAAAACAGAATGTAGTACCAGATATAATACATTAGAGTTGGCTATATTCATCTAAAATAGTTGAGTTAAATAAATTGATTTCTGGCAAACTTGCTTCTCCACAAGGCAGTAGTTCTCAACTTGTGGGTCATGACCCCTTTAGGAGTCAACCCATTCACATGGATCACATCACATCTTGCACATCAGATATTTACAGTATTATTCATATTAATTATAAAATTACAGTTGTAGCAATGAAAGTGATTTTATGGTTGAGAGTCACCACACATGGGGAAATATACTAAAGAACCACAGCCTTAAGACAGTAGGGAACCATGCCTGTATAGCAAAATTGCTCATGATCTAGAACCCATAAGAAGCACACTATGCTGGGGGTAGGGGGACGTTATGCAGAGAAAGAATGTCTTTCTCCCAATTCATGGAGTGATTATACAATCTTCCAGTAAGTTATCAGAAAGCACCTAATTTATAAAAACCCTGCCTATCTGAGAGTGAATAAGTTTAAGAAATAGAGATTTTACCACAAAAGCATTATTCAAAGAGAAGTGTGACTTCATGTTCATTTGTTTTACCTTGCAACACTAGGAATAACTGTTATCTTACAGGCAAATAAACATCTCAATCACTGGAGTGTTTTGCCTGATGATTCAATTTTAAAATTCCATCACTTTAACTCTCAAACCCAAAGATGTTGGTTGCTACCCCAGATTTATACATTTCCTCTCCTTTATTTAAATTTACTTAGAAGTTGGCATACTTCCAAATACCACCCCTACCCCTTGATGTTTTTGCTGCAGTGTATTTCAGATATAATTCAATCCATGTGTTTCCGATTCATTTATTCTCATGTCATCAAAACATTGTTAAACTAAATTGTTTGATGCCCAAGTAGTCTTACCAAACTCGTTCATACACCATTTCCTTTAGCAGCACAAAGGATGAGGTTTATAAGCCCCCAGAAATCGGTAGAAAAGTGTTTTAATTTTAAATTCCTACAGATCATGGCATCCCATGTTCCGTTTTTTAAGTAAGTCTGTTCAAGTTGCCATAACAAAATATCCTACGTTTGAAGTATTTCCAAACAGAAAGCATTTATTTCTTACTGCTCTGTGACTAAGCAGTCAGGACACTGGCAGACCTCCAGAGTTGATGAGGTTTTTTTCCTTGGCTTGTAGACAGTTCCTTGTTCAGTCTTTGGCTTTTTGTGATGGACTGGTATGAAGAAAAATATCAGTATTTTTCCCCTTCTCTTCCTTTTTATACAAGGACACTAATGAAATTACAAGAGTAAGACTTTCAATATCCTCTTGAAGATCACACCCCAAATATGACCTTACTGAGATGAATTTGTCATTTCAGTTTTTTGGGAGAGCATCAACACTTTGATTTTAATAGGTTAAAATCCATTGAAAGTGCATTAAATAGACTTTATAAGTAGATATATATTTTGCATGGTCTGAAAGGAGTTACTCACAGCATCCTCACAGCTGTACTTAATGGGAAAGCATTAAATCCCATTAACTATGGAACTAATCAATGGAATTACACTTCCATCGTGAATTGTAACCACAGAATCAAAAAGGAGCGAATGGCAAGGCAGAAGTGATGCGACTGATAATCTAGCTATAAACATTGATACTGAATAAATGATTAGATTTATAAATCAACCAAGAAGGGCATATTTTCCAAAGAAATTAGTGTTATACTTCAACAAGAAGACAAATCACTACAACAAAGACCAATATTTCCTCTAGAGCAAAAGGCATGGATGCCTAGTATCTATTATAAAGTATATGAATTCAAGGGCTCTGGAGATGCCTCAGTGGTTAAGAGTATTGGCTTCTCTTCCAGAAGACAGGAGTTTAAGTTCCAGCCCTATATGGTAGTTCACAACTGTCTATAAATCCTATTCAAGGGATCCAAACACCCTCTTCTAACCTCTTATGATACTAGGTACACAGGTACATAGATGGTACACATACGGCCATGCAGAAAGAACACTTATAAACATAAAACTAACTAACTAAATAACTAACTAAATAACTAACTAAATAAATAAATAAATGATACAGGTTCAATAAATATGTGGTAATTATCACATATGCGACAAAGTGTATGCTTGTTGACTTCTTTGGATTTTGCAAATGAAAGCTAGGGGGATCACTTTAAATTCTAAATTCCCTCCTATTTAAATGGCCACAAGGAGCATAAACAAATAGTTAGATGGTAAAACACAGATAATGATAGTGGATATAGGTCTTGGGTAGTTATATGCTAGAGTTCTGTATTTGATAACTAAATATATGTTATAAAAATATCCTTCACCATTACAACATGAACAACTCTATCCACCATTGGTTCACCAAATTAGTTGTTAGTGCATCCTTACTTAGGTCTATTGTCAATTTTCTAACGGTGGGTGTACTGGCTGGTTTTGTCCAGCTTGACTGGAGTTATCACAGAGAAAGGAGCTTCAGTTGAGGAAATGCTCCATGAGATCCAACTGTAAGTAATTTTCATAAATTAGCAATCAAGGGGGAAAGGCCCCTTGTGGGTCGAACCATCTCTGGGCTGTTCTTGGATTCTATAAGAGAGCAGACTGAGCAAGCCAGGGAAAGGAAACCAGTAAAAGAACATCCCTCCATGGCCTCTGCATCAGCTCCTGCTTCCTGACCTGTTGAGGTTCCAATCCTGACTTCCTTCCAGTGATGAACAGCAGTATGGAAGTGTATGCTGAATAAACCCTTTCCTCCCCAACTGCTTCTTGGTTATGATATTTGTGCAGGAATAGAAACCCTGACTAAGACAGTGGGTAAGTGTTTCATCATATTTCTTCTGTCATATTATTCACTCAACAGTAGCTGAAGCAGGAAATGAGGTTAGAAAGGGTGACCTGTATCACCCTTATAAACATCTTATGAAGTTCATTTATTCACTTCACCAATTATTGAAGAGTTTCTCATTCCTCTTAAAATCTGTGTCATTTCATTAAAAGATGGTTCTATAGCAATGGACTTATTCCTCTGGTCTCCGAACATATCTATGTGATTACTATCCCCACCTAACTTTGCAGATTTAGCTTTGAAAAGCACCAAGTGAAAACTTCTAAGTTGTTCTTGAAGAAAAGAGAGAGGAGTGGGCTCAAAGTCAGAGACCAGTGTCTTCACATTACTTCTTCTTTCATTTATTAGGATTGTTCCTAGTTGTTTAACTGCATATATTTTTTATTCTGATACAAACTTTATTAGTTCTTTCTAACCAATGATAAAAACTAGTCACAGAGGTTAGGTATCTTCAAATCAATTTATGGTACAGCCGAATTTGAAGCCTGTCTTGACAGTTCCAAGACTTGGAACCATAATCATTTGTTTATGCAAACTGCATTACTTCTTGCTTTATATAACAATAACCTATTTCACTGATTACTACTAATATCAAATATGTTGCTGACAAATATTTTACATTTTAAAAAATTTTCATTTTAAACATAATCAAGACAAAAAGAAACTCTTAACTGGCTTTATAAGTGAAATGTGTATATAAATCTTATGACAGGTTAGTCTATAATTAAAAAAAAAAGGCTGTTTTTATTTGATTATGTGTCCATTCCTTTGAAAGCTTCAGTTTCTTGGGAAGCTGCACACATTTAGTCACAGTAAGTCTCCAACTCCCATGGGAAAACAATTAGTCTTTTTTTTAATGACTGATTGATGATAGAAAAGAAACATAAAGAGGCAGAATACGTAAGTGAAATTTTAGGCAAACTACAGAAACAAAACAAACAGACAGACAAAAAAGCACCTTTGCTGCACAAATAGTATGCCTGAACCTCATGTGACATCTTCCCAAGTTTTCGTGCCTCTATCTCCTGTAAAACAATTGCAATCTTAGCAAAGCAGCTTTAAACACTGTATGAGTTCCTTAAGTCTTAGCAACTTGTCATACATATATTGTCATTGTTTGGGATTTATAACAGTCATAGAAATATATCTCTGAATATGTCTGTTAGGGTGTCTCAGAAACATGTAAATGAAGAAGACCCATCTTGAATATTAATGATGTCACCCCACATGATGGAGTCTAGACTAAATCTAAAGGAAAGTGCTTTGCATTTCTCTAAAACTTCCATAATGGACTGTGACCTAAAAATGGGCCTAAAACATCCGTAAAAACTTGTTTATGTCAAGCATTTTGACAGAAAAATAAAAGAAAACTAATTATTTAACTATGAAAATGGAAAGGAATAGACAATTCAATGGTACGAAGATCCTTGGTTCCATCTCTCCCAGTTTTTCCTTAGTGGAACCAAGGAGTTGATGTTTAACTATATGGAAGCCATCCTATGAGGATGATATTTGGAGACAGAGCATTAATAGGGAGAAACATGTTAAAACAATTCTTTGAGGTGCAATATTTTGTGTGACAGAGAATGACCCAGTGGTGAAAACTTATCTTTTTTTCTTTTTAAATATTTACTTAATGTGAAGTGCATTATCTATAATAATTATTAAACAGTACTCTATCTGTATGTATACTTATGTATACCAGAAGAATGGATCAGATCCCATTACAGAGGGTTGTGATCCACCGTGTAGCTGATAGAGATTAAACTCAGGACCTCTGGAAAGCCAGTGCACTTAACATATGAGCCATCTCTCAAATAAGACTTATTTTTTTAAAGTTGGCCTCTGTTGAATACACATAAAAAGGTGGGTGATCATCTAGTTATTACCCTGAATAACCATAGTCAGTAAACGTATTCAAAAGTTTAAATACTATTCGTAAGGTCATCAAAATTTGTAATATATTTGCGACGATTGAAAAATAAAACACAAGAGTTTCCAAAGAAATGTGTCAGATATCTTAGTATTTCTTACAAAAGATTTTCATGTAAAATCAAGAATGAGAAGTGCCATTTATTTACGCATTACATAAAGAGAACAGCTTACAGGAATGTGTCTGTCTGTTTGTTTTTTAATTATAATGTTTCTTTTCTGAAAACTGATGAATGACTTTTCAAGACTCTCTTCTGTCTAGCTATACTGTTTATTTCACTTGTATACATGAAGCAAAGTATGACTGTCTCATGTATATTTCTGCAGTCTGTTATATATGAAAAATAGTTCATTTTTATGCATAGAATAAAGGAGGTAAGAAGAATACAAATCATGTTTGTATAAGGTATTACAGCATCTCTCCAGTCAATTGCAAAATTAAACTCACTGATCCACTGACCAAATCCAAACAATGTGCTTTATTTTTTCCCAGAAAATCTCCAGCCTAAATAGCAATTTGGCTTCCTATTTCTTTATGTTAGAAAGTGCATTTTCATTTACCACAAGTGTCTAACTTAATCAAAGATACAAACATAGAAAGGGTGTCTGGTTCTTGTTTCATTGTGTTTCAGAATATAAATGAGAAACAGTGAAATGTACTTTATAAAGGCATCTATTGTATATAGTCCCAGAAATGTTTATGAATTTCAAACATTTTTTAGCTGTAGCTAGAATAAAGGTTTTATTGCTTAAATATGAAATATGTATGGGGAATAAAATACTCATTTAATTCCTTAAAGGTATAATGTTCCATGAGTCACAAGTATATAGAGTACAAAATTTAACAGTTCTAAATTGTTTCTCATCCCTCTCCCACAGTTGTAATGGAAATTCAGGTCACTCTGTTGCTTGAATATCTATCTACTCAGGCTGTTCCTAATAAATGCAGTTGTTATTTCTAAAATAAATAAATAAATAACACTTACAATTACATATATTGTAGTTATTATTAAGTGACCACCTAGAAAATGATAGGCCAAAACTCCATTCTAAGACACATGTATCTTTCTAACTAGAGTTAAATTTGAAAGCAATGTGGACAAAGTTGCTACCAGTACACAACTACAAGAAAGACTTAATTTAACAATGACAACAGAAGTTTGAAGGGTTTCTCAGGCCACCATTTATTGAATTTTCTCATTATTGTGGATGATTAAACATAACTTAGACCAAAACTCTTACATCTAAGAAAAAATTGTAAGCTATATGATCACTATTTCTATCAAGCAGAGATGTCAAGAGCCATGTTTCCATATTATTCAAATACTCTAGAGTCCGTCTTAACCCACCAGGTTGGAAAACACTTAAGTGTTTTCTGACCATCTTACAACATGACCCATGTATTATAGACTATTTTGCAATAACCATCAGAAATTCATATTTATTTCCTGTTTCAGTTCCCTATTCTAAAACAGATCTTAGAAATACAGTGACAAAACTAATAAGGCATATCAAATAATGTTATGTACCACTATATATTGAATGGTCATGCATCAGCAATAGAAGTCTGATTTTGTTATGAATCTTCCACTATACACCACAAACCTATAAATGAACCAAGGCAGATTGCTATAAGCAATGTTTAAATGATCCTGAATATATATTCTTCAGTTAATAATCAAGGTACCGAAACATACTTATGGAATATTTGTAGAGATTTGATCACTTATACATTTAATCATAATTCATGGGAAAAAACTTTTGTCTGCTCCCGGAAATAAGCAGGAGTTAAGACTGTTCATGCAGATGAGGACAGACAGACACCAATGTGAATTTTTGAGGGGTCTGAAAGCATATTCTGATTGATCCCTGTCTTACAGTTTCAATTTCATTTTAAATGTTCCTTATAACCAAGAAACAAGGTTATAGTTGTTAAAATCCATCCTTAGAAATCATACATTAAACCTACTGAGCTGAATCACATGTTACCCGAATAGCAGTAAAGTCTTATTACTGGTTATTTTATGTAAATTTTTCTGAATGTCTATGCTAAGTGGGAATATTCAAATTACAAAACAAATAATAAGATTGTCTTAAGTGTTCTTGCTTTGTGAGTACACTAAAGTGCCCAAGTAACTGCATTAAAGCCCCTCCAACCTCCCCCTGCTCTCCAAGCCACCCACTCCCACTTTCTGGCCTTGCCATTCCCCTACACTGGGGCATAGGGCTTTCACAGGACCAAGGGCTTCTCTTCCCATTGACCAACTAGGCCATCCTCTGCTACATATGCAGTTGGAGCCATGAGTCCCACCATGTGTACTCTTTGGTTGGTGGTTTAGATCTAGAATCTCTGGGGTTACTGGTTGATTCATATTGGTGTTCCTCCAATGGGGCTGCAAAACTGTTCCTTGTGTCCTTCTTTAGCTCCTTCATTGGGGACCCTGTGTTCCAAACAATGGATGGCTGTGAGCATCCACTTCTGTATTTGTCAGGCACTGGCAGAGCCTCTCAGTAGACCGCTATATCAGGCTTCTGTCAGCAAGTGCTTGTTGGCATCCACAGTAGTTTCTGTGTTTGGTGATTGTATATGGGATGGATCCCCAGGTGGGGCAATCTTTGGCTGGTCATTCCTTCAGTCTTAGCTCCACACTTTGTCTCTGTAACTTCTTCCATGGGTATTTTGTTCCCCTCTAATAAGGATCAACATATCCACACTTTGGTCTTCCTTCTTGAGTTTCATTGGTTCTTCAAAAAATTGGACATAGTACTACTGGAGGTCCCAGCAGTATCACTTCTGAGAATGTCTCAGATGCTGCAACATGTAATAAGGACACATGCTCCACTATGTTCATAATAGCCTGATTTATAATAGCCAGAAGCTGGAAAGAACCCAGATGTTCCTCAACAGAGGAATGGATACATAAAATTTACACAATAGCAATACGTAACTTCT
>Read4_fe3b5082-1c57-430a-982e-ea161beba63d
ATTGTACTTCGTTCAGTTACGTATTGCTAACCTCTAGGACAGGCCCTATGCCCAGAAGTTGTTGGCCATACAAGCGACACCATGGTTTTATATGTGTACTTTTTGATTATTTTATTTTGTTTTATTTTGATATTTCCTAATGTAAGGTAGACTGTATTATTGGGTGGGCACAGTGAGGAGTCTGGGAGAGTTTGGGAAACAGAAAGAATATGATCAAAATACATTGTATAAAAATTTCTTTTTAAATTTTTTTGTTTAGGGAATTTGAAACCAGGGAGGTGGGAGTGTGTGTGTGTGAGTGAAAGAACATCTTCATAGAAGCAAGGGGTTTCTGGGGGTTGGGGGAACGAGGAAAAGGGGATAACATTTGAAATGTAAATAAAGAAAATACCCAATAAAAATTTAAAAATAAAAAAATAAAAAGAAATTTTGCAAAATTCTGTAGTGAATATCTATTTATAAAAACCAGCTGACATTTATTCATGGCATAGCATTCCAAAATAGCATAGTGCTCAGACTGAGTTTATAAGGATTAAAAGCATTAAAGTATTAAAAATACACTTGGCATGAAAAGAGCATGAATAATTTTAAAGTTGCCAACATACTGGGTTTTGAGGAAACTGCCTGTAATTGTTAAATAATTTGATTGGCACCATAAAGGAGGCTCCTTCTATTTTTTTTTTTCTCTAGAGGAAAGATGCAGGAAAACAACATCACCAATCAAAGCCAGCTAGTGAAATATAAATTCATTTAGGTGGAGGGAGCTCAAACTGAGACTGTTCATCAAAACCAAATTCAGATACCAAGGTGCAGGTATATCGGTTCAGTTGTCAGGGCTGGAATATACCTGTGGCAGAAAAAAGTGGTGCCATTCCCCTTGGTACTGGTTTTGCAGAGACAAAAGTTGCAAGGGTGAGGGTAACATTGAAGCTTGCTAAAGCCAGAAGATACCACACAGTAAGATTCTCTACAAAGTGGAGAATGGCTGTCTACAAAGCTGAAAATATGAGGAGCCGAGGGATTGCAATAAACTGAGTTTCATATCAAGACTATAGGATGAATTTTGAGGCTTCTGATCAAAAATTGAAGTTGACCCAAGAGAAAAACCACATATATTGTGGTAGAACTAAGAGTAATCCTTTTGCACAAGGCCACTGGAGCCCAGATGAGTTCCATCACTTCAGTTCATTGTGCCAGATAAGAATTTGGTGTTTTCTTGCTGGGTTTCAATATTGCTTTGGTCCACTTTTCTGTTTCTATTTGTGCTTTTGGAATAAGAACATTAACTCTGAGCCTCTGTAAAAAAGGAAACTCTTTAAAAATATTGGCTGACAATTGAGATTGTTGGAATCTGAAGAGATTATGGACTGGAAAAGACTATTTGGTGACTTTTAAAGACTATGAGGAATCTTTAAGTTTAGAACAAATGCATGTTTTCACTATGGTATAGCCATGAGCCTATGAGGGACACTATATAGAATGCTGTTTTGTATATGAAATGCTCCTTTCTTAGTGTTCTATGGTTCTGAAGAAACATCATAACCATCCAACTCACTTATAAGTGAGAGCATTAATTTAGGGCATCTTTGCAGTTGCAGAGTTTATCATCATGGCTGGAAGCATGGTGTTACACAGGAAAGCATAGTTCTGGAGAAGTGGCTGACAAGTACAGCCTGATTCATAGAAAGCCGGGAACAGAGAGGTGGGAGAGAAGGAGCCCAGAGGGAGGGGAACTGGAGGGAGAGAGGAGGGGTTAGGAGAAGAAGTGAGAAGAAAAGAGAGGAGGGAGGGGAAAAGAGAGAAGAGAAGAGAACAGAAGGAGAGGAGAGGAGAGGAGAGGAGAGGAGGAGAGAGGAGAGGAGAGGAGAGGAGAGGAAGAGAAGAGGAAATATAAAAGATAAGACAAGAACATAATGGAAAAGAAAAGAAAGAAAAGGAGAAGGGGGGAAGAAAAGAAGAAAGAAAATAGAACAAGGAGAGAAATTGAGCCTTTGTAAGATTTTGAAACCTCCAATGCACTCCCAATGATAAACCCCTTCAACAAGATCACCTACTCCAAAATAGCCTTACCTCCTAATCCTTCTCCACAATTCTATTTGAGACTAAGTATGCATATATGTTCCTACAGAGAAGTTAGGGGGGCATTCTTATTCAAAACACCACAGACCTTAATGACTTGTGTATTTAAACTGGTACTTTTCATTTGATATAGCTTTTTTCTTTAAGATTTATTTATTTATGCATATGGTGTTTTGGCCTTCATGAACATATATGCACACCAGAAGAAGTCTTAGAGACCCTGGAACTATAGTTACAGAGAGTTTTGAGCCATCATGCTTGTGGTGCTGGGAAATGAACTCAGGAGCCTCTAAAACCTTCCAGTGCTCTTAACTGCTGAGCCATCCCTCCACTTTGATGGAGCTGTTGAGCTTATTGGAAATGGAACAGCACTGAGGAAAAATGAGCATTAAATGCGTCCTTGCAGATTTTATTTTGCTGTGCCACATCCTGTCTGCACTGTAACTGAGGATACAATGCATAACAAGCTCTCTTATACTTCGCGTCCAGAGCTGCTCTCTGATGGACAGTTTCCTTCAAACTGGGGCAGCAAAAACCCTGCTCTTTGTGGCTTTTCTCAGATATTCTGACTCAGCAATCAGAAAATAAAACTCATAAGAGTTCATAATTTTAATGGTATCTATCATGCACAGTCCAAGGCACACCTTAAGGACAATAATTGAAATATCTATTACACTATTTTCTTTTTGTCAACTCTACTGTCCTGTTGAATATAGAACTTGTCCATTGCTAGTGAAAATTATTATTGTTACTCTTTCCTACAGGGTATAAAAAGTTTCTGACAATGTCTTGCCCTAATTTTCTATTTATCTACCTTTATACACAGGCTACTAGAGAAGGTCTTATGTCTATAGAAGAGTAAAAAATCTCTGTATTAATATAAATTTAAAATATAAACTGAGGACATCTTGATAATCACTTTTAATTGATAGCTATATCAAACAGGGAAGTTGACTTTACAAATAAGCATGTATTTTACTGTATTTACATAGTTGTGATGAGTACCAAGCAAATGTTTAGTAAGCAGAAATAACTTTGGAATATTGCCACCTATCTACATTTATAACCTTTTGATCTCTATTGACATTGCCTTATAAAAGTTCTGAGTGACATCTTTGGTACTGCTATTCTTTATTCTAGAGTTTGACTGCAAATGTTTATACATTTCAAAAATTAATATTAGTAGCTCGTAGACTCAGCTTAGAGGTAGAATACTTGCTGGCATATATGAGTCCTACAGAAATCTGACCTCATTCAAAGTACCTACAGATTATAGAACGAAGCGGTATGAATTGGTTCTTCATTCCATCACATATATATCGTGGGAGTTTAAGTCACCTCTGGGAGGTCTACACAGTATTTATGGAGGACTTTAGTATCAGATAACTATGTGTCTCCTTTGTCTTCCCTATTTCCTTTAGTGTGTTCTGTGAGTCTAACAGATGCAAAAGTGTGAATTTTCCATCAACTAGAGAAACTATGTCCTTAAAAAGTCCCATATGATAGTTCATGTGGCCTTTGGGGTTTCATCTGGGGCTATGTTGTTAAACTGCCATGGGATATGGTCATTTATCATCTGTCTCTAGTATAATGAAGTGAATTGAATTAGTTAATATGTTAAGTCTCAGAACATTACATACTTTGTGCTGCCACATAATCAGGACTGTATCTTAAGTGTCTAATGACAGAAACACTAATGAGGTATTTCCAATCTCATATCTAATGGAGAACAAATAGTATAATTATCACTAGTTCAGCAAGCATGTTAAGATGACTGAGAGTCATGGCCTGCATGAGGGACTGCTGCAGCATAACACCAGGTATGATTTATATATTTTTGCACATATTAGCTTACACACTTGCTTGTTCACATTTTGTTTTTCCCTCCTCTGGAGTCTCAATGGAATATTTCCTACATTACCACTGTTTCTTAGGTACTGGACAGACAGTGAGTATATAATACATCTTACTTGATTCAAAAACTGAGGAATGGGTAAGCACTATGTGAATTTTATCTCATTTACTTATAAGCATGGTAGATTTGAGTGCTTATATTTATAAACTCTACTCAGAAATTTTATTGCCTCCACTTAGCACCAACATTCCTAATGCTGGAGATATTATTACTAAAATGTTCATTCTTGAGTGAATCTAGTATTCATACAGTAGTTTAATCAAAGCATAGGTGACTATTGTATAAAATTGCTTTAGAGCATGTCTATCTTAAAAGACACGAATTCTGGGGCAGAAAATGGGCATTTCATTTATTTTCCTAAATACCCTTTGTGTTTAAAATGTCGTAGGATTACTTTTTATTTTCTTGTATTGATTTTTTCTTCCATACTTGATTCAAATGCCTTATGCTCTGTGCATTTAGAATTGTCTATTACTAAAATGTTCCTTGCAGAGTGCAGTTTATGGTGCAATATTTACTTTCATTAGTAGTGCACTGCGGGTCATTATGAAAAAGATCCATTCTTTTCTTGAGGCACTTGAGACATAAAACCAAGTTCCTGTCTGTATTGCGGATGTGAAAAATCCCGGGACACTTAAGGAAGAAGAGTGGGAGCATTAACTCGGGGCAAAACTTTTGGTAGGAACCCATGAAAAGCCTCTCTCATCACAGTGCAGAGGAACCGGATTGTGGGACAATCTTTGTGAAAGAACTACTTCATGCAATTATAATAAATATTATTGGGCATTGCTTTGGATTTTTATGCACATTCCATTCCAGAAGGAAATCCCAAAACATTTTGTAAAAATCTTATAAATTTATACTACCAGAAGAAAAATGAATGTTTTAAACAAATGATCAAGCTTTCAGGAACAATAATTTAATTGATTTATGAGACACTCAAATGCTAAAATGAGTGTGCGTGTGCTTTGCCTATTGGAAACTATGTAATGATTACAACTCGGGAGATTGTTTCTCTATAGCCTTAATGTATGAAAGTAGCTTGTGGAAGATATTTTTTAAAAGAACAAAGTTTATACTATTGTAATATGCTGCTAAATCTCCTTAAATTACATCTTTCAGGTCAGGCTTACACATGACTGGAGAACAATAAGTTCTAAAATGTATTCATTTAAAATATTTTCACCTTTTAAAATATATTTGTAACATCTTAACTTATTAATTTTTCTATTGAAATAGTTTGACTTTTAAATTTACCAAATTCTTTGCTGTGGAAAACTCATTGTATCCCAATATGCAAACCCTATTGACCTTTTCAAGAGTAAAAACACCAAGACCTATTCATTGACTTGGGTGACATCGGGTTGACAAGTCACAGAATTCTGGGCTACTGTGCCTCCTAGAATTGATAGGGGGTACTCATTCAGCATGGAGCTTGAATGTGCACTGGTTGTTAAGATAAGCAAAATGTTGACGCCAAGAGTTGAAACAACAGAGCAGTAGATGGATGTTATTATTTTGACAGAAGAAGCCCTCTGATGATAAAACAGGATTGACCCTGTTAGTGGGAGCTCCATAAATCTTTCTTGGCTGAAGGTTTCTGGCTGAGCAGGTTGGAGAGTGGACAAAGAATCAAAAGATGCAGGATTATTACTGTACATGAGAAGACTGCCTGTGGGACTCTGTAATAATATAACAATAGCCAAGATGTCCAGGAACAGCCTCGGTTCATGATTGCCTTCAACTGCTACTAATAACAGTTGTAAGTCTTTTTCTTTTGTACTCAAGAAAATTCCCAAAGATAGCAGCTTTGTGTGGTGCTGTTTACATCTCTTTTCTCCCCATCTTTTAAGAACTCTCAGGGACTCTATGATTTACATAAACACTAGCTGTTATTCTTGATCAGCATTTTTGAAAGTAATATTTCTCTGATAACATGTTGAATATGCTCATTGGCCTTTTTATTATTAAAATAATCCCAGTAAAAACTAGAAACTGCATTTTTTGTATAACAGATATCAAAGTTTTAAGACATGGGATGTAATTTTCAAAATATCTACATATTTACCAACTGCTGCAAGCAAAAGCTGTTTGTTGTCTTCTTTTTCAAATGACTGTGTTTCAGAGAAGTCATAAATATTAATAGAAAATATAGATTTTAATGGTGTAATTTTTCTGCTTTTATCTTTTTATATAAAGAAGAGATCTTAGTTCAGTTTATCTCTATTATTTTTTTACATATAGCATAATGGGATAATTAAATGTCTTGGCATGTTTGCTACTAGACAGAACGATTAAGATATTTCTCTGCCTATAATAAAGAGTGGTTCTACCAACAGTTTTTAATAATTGAAATATAATAATCTTAAGAATATTCAACAAATCCCTATTTTACATTGAGCACTATTACATTCTTTGTGACCTAAAATGAAGTCTCTGTTATGGTTCTTAATAATTTCACTGGCTTAATAAAAAAGATCAGTAATTTATGAAGCTTTATCAAATAAATAATAAAATAAGGTATATTTTGTATGTGTGATAGTCGTTATAATGTCCAAAATGGTCTTTAACAAAATTATTGAGACTGACAACTTAAGGTATTCTTTAAATATTATATGAAATAAGTATATGTAAAGGCCCATTTACCTTTTAGTAAAACAAAAAGTATAATCAAACTGTTTGATTGGCATTAAACTACCTGTCTCTAAGTTTTCACTGTAAATCAGTATTGTTAAAACATTAATTTAACAAAATAGAATTCTAATTTTGTTAATACCCAAGGCTAACAAGATTTTCTAGGAGTGGAATATTTTTTAAACTACTAACTCCTCCTGTTTAACGTCCCGTCTCAAGGAGTGAACTGGGTTTGAGGCTTGAGAAATAAGCTCCTCTTATCAATAAACTAGGTGAAGGCATGCTTGTTCATTGTCAATTTTCATAACAAAATGTGGTATATTTGTGTAGTTTGTAATTTTACACAGACACACATATATATGCATTTAAATGTACAAACATGCTTTTATTTAAAATATGTTTGCGGATCAATGTGTTTCCTATCTTTTTCAAATTGAAGTTTTTCCGTTCTCTCCAGAAATTACGGTCATAACCCTCAGCATGTTGACAGAGATCTAGTCTGAAAATCAGGTTCTAGCAAATGAAATTCTGTAAAGTTATTTCTAGATCAGGATGGACAGTAATTCAAGACTAGTCATGTTATTTCTAAAAGGAATTAAGATCTATCATCCATCTCTCTGTCTACCTATCTGGCTGATCTCATTATCTACTTATCTATTACATATCTATCCATCAATCTATCTTCTATCTAACTTATAAATAAGTCCTTTGCACAGATGGCTTATAAAAAGGAACACTGTGCAATTGATGATAAAATTATTAAGCAAGTGAAATAAAAATATTCATATCTCCTATTATATGCCTCATTGAATATTATTTAATACATTAATTTATCCCACAAATTTAACATCCTTGCACCGAATGATGCAGTGCTCGATTACAAGGCTTATGTGAGGGTGCTTAAGTTTGCATCTCATTATTCTTCTCCTCACTGGTACTATAGCCCTACTATAGTTTATAGTTTCAATGGTTTTTTTGCACTTATATAGTTTCTATTTTATTTTGATTATATATTGTGATGGATTATTGTTTTTCATCTTGTTTTTGTTTTCCAGTAGGAGCATAGAATAAGTTTATTTTAAATTTTATAATAATAGGAATTTAGAGATGATGAATACAATGAATTTTTTATTTATCCCCATCTTTTCTTCATCTACCCAAGTAAAATGTGATTTACAACTATGTTTAAAGAGTCTGAGAGGGAGTGAGTGCTCCAGAGGAAACCTGGAGGTATTGAAACAAAACAACAAAAAATAATCATATTAGCTGAGAAACTCTTTTTCAAACTCAGCATGTTGGTCTGCATCTTTATCCCATCTCTCAGGAGGCAGAGTCAAGCAGGTCTCTGAATCCATGTCCAGCCTGCTCTGTAGAGTGAATTCTAGGACATTCAGGTTTATATAAGGAAATCTTATCTCAAAAACACAAACAAACAATTAAAATAATAAATAAACAAATAAATAAAGTATTGTCTCAGTCCCAAGTGCTTTGTCATTTAGACTCAGTAAGTTATACAGAGCAGAATAAATTTATCCATTCTGTTCTCACTATGCATTTTTATAATGAGCCTATTTTAGTTACAATTATCTGGATATTTTTGAAGTAAAAAAAATAGAACATGAAAACTTACTGTATTTCCAGAAATCTAAAGTAAAATTATTAACATTTTTGTCATGTCAATAAAGAGTAAAATTATAATGTAGTATTGTAATTATATTTTTGAATTATAGTCTTTTGTTTCATTGAGTTGATATTTCCTTTACCTTTTTGTATTTTGTTAATCTGTCTGTATTTGTATTATTCATCTTTACATTTAAGCTTTGGAGATATATAATTTTAATGATACATTTGTTTAGGATAGCTGACAAAAACTAGGAGTCATTTCTTTATGATGTCAACACTATCTCTTTATTTCAGTTTTCTGGTCATTATATTATCACAGTTTATTTAAGCAAGAAAGAATGTGTTTATACCTTTGGCCACTTCAGACTTTTGAGAAAATATTTTGTCTTTTAAATCCAAATTGCACCTGAATGTCTACGAATGGCTGTTTGATATTCTCCCCCTGGAGGCTGACAGGGCTTGGACGTGGGGCAAACGCAAAGAAAAGCAGTTCCCTGACATCTGCTGTAAACACTCAATAGTAGCCTCCCTGTATGGACAGAGGAAAGTTGCTGAATCCTTACATCAGAGACCTAACACATGGCAGGTGGCACAGCAGGAAAACCTTGCTTTGGATACTCTTTTTAAATATAGAACTAAGTACGTGATCAGAATACCAGCTCCACTCAAATACAGCGATTGTAAAATGTAATAAAGAGTGAATTGAACTTCATTTTTGTAAAAGGCCTTCAGATCACAGCCTTGGGAAGAGGTCTTGTTGAAAATCAAGCACATTGCCCCGACACAGCAGGCTTATTTGTAAAGAGTAGTCACTTTGCCTTTGTTCCTAAGACTAGAAAGGAGTACAGTAACACTGGCAGTGATCTAAGAGGGCAACAGGCAGAGTGTGAAGCCAGTCATTTGTCATCCGTTTTTTCTTCAGGGCTGCCATCAATCTCTATCAATTCCAACTTCTCACAGATCCCACCACCATCCTGGGAGGAACTCCTAGGCTTTAGGTGACTCACAGTGGGCATTTATCCAGGGCCCACAGGCTTCCACTGCCACCAAAAAACTAACAACCACCCCAGAGACCTTATCCACAGACCTTGATAATTTGATGAAGGTGCCAAACGTTTAGTATTATGAATACAAGTAATTTCCGCTTCATGAGACTGGTTTCCATCCTCTGAGATCATGCTACTCATTATGACTCTTCTGCCTCCAAATTTTAATTTCCTAGTTTCCACCTTAACAAAATCAGTAGGGTCTTTAAAGTACCATCTCTCCCAACGCATCTCATATCATCTTCTGTGCGTTCCTCGTTTACTTCTCTGTTCTCACCAAATTTTAGAAGTGCCTTGCCACCTACTGTGCCATTTCAATGATGCCTGTATCTATCTTGAAAGAAAGCACAGCAGTCTCCATTCAGTTTTAAACATGCAATGTCTTTGCTTTTTTCATCTCCAGACTCTATATTATTTTCCTGGAAAATTTTTTGACTTTTTAACCTTTTACTCCAGTGTTTTCAAAACATTTTTTTAAAGACTTGAGTTTCTATGCCACTCTACTGTACTCTCTTAATTTTCTTTGTAAAAATTTATCTGTGAAACATATTAAAGGACTATAATTATTATAAATATCATTATTAATATCTACTAAAAATAAAATTGGATTATTTTATATTCAAGTACTTAAACTGTAGTATTTAATGGGTGATTATACTATGTGAACACTATGTAACTACATATATTCATATAGCTTTCCTGCGCTGTAAGAAGTCTACTCTTGGTTACTCCATCTCTCATCAGCCCTCGATGTGAACACCATTCTATATGAATGCTTCAGATTAAATCTGAGTTACTGAACTTAATGCAAATAAATTATCATAATATATACTATTTTGAGTCATCCAAAGAGTAGAAGAAATTACTTAGATCCAATATATAGCCTATGAAACTCCCTTTACCTCACCTTTTCTTAATTTCTATATGTATTTTTTATTTATTTTGTGTTACTTCACAGGACTTCATAGTGTCATATTTTAAATATATAAGTTGATACATCTGTTTTGAAAAAGACGTATTAGCTAACTCTAATAGTTGATGTTATCATACTGATTTAATGAAAATATGTGTATTATTTTCAGGACTGTGCTTTTACTGGTATGTTCCTAAAACTTTAAAATACTCCTAAAAGCACAGCTTTCTATATTTACTAAGGTGTCTTTCTTTACCAATATATTATTTTTTAGCATCTTGCTAAATGTTCTAAACACTTGAGAGTCTTCAATTAAAATTTTAGATATTTTCTTCATTTACATTTCAAATGCCTCCTGAGCGTCCTCTATACCCTCCCTCTGCCCTGCTCCCCAACTCACCCACTCCTGCTTCTTGGCCCTGGCATTCCCCTGTACTGGGGCATATAATCTTCACAGAACCAAGGGCCTCTCCTCCCATTGATGACCTACTAGGCTATCCTCTGCTACATATTCAGCTAGAGACATGAGCTCTGGGGGTACTGGTTAGTTCACATTGTTGTTCCTCCTATAGGGTTGCAGACCCCTTTAGCTCCTTAGGTACTTTCTCTAGCTCCTCCATTGGGAGCCTGTGCTCCATCCAATAGATGACTGTGAGCATCCACTTCTGTATTTGCCAGGCACTGGCCCTAGCCTCACAAGAGCCCGCTATATCAGGGTCCTGTTAGTAAAATCTTCCTGGCATATGCAGTAATGTCTGGGTTTGGTGGTTGTTTATGGGATGGATCCCCAGGTGGGGCAGTCTCTGTATGGTCCTTCCTTTCATCTCAGTAAACTTTGCCTCAGTAACTCCTTCCATGGGTATTTTCAAATTAAATTTTTATTTTTTAGTTCCTAGATAGATATATGTTGCCAATTTTAGCTGTCTCTTAAATTGGGTTTTATGAAGCTTGGCCCAAAATAAACAGGACTACTAAGAATGAGCATAATTTGATGTTCCTGCATTCTAAACTACCTAGCAAATACACTACATAATGTCGGTGTTCTTGCTAGTCTTCCTGCTATTTTCATTCATTATTAATTGATTGCTGTCTCTCTTCTTGAGTACACATTCAATTTGCACCATAGTTCTATTATTTTGTCCTTGCTTATATGTGTTACAAGTATATTTTGCTCATTTTTTTAGCCTTATACATTTTGGTTAAAATATAAATCATTTGTATTTCAAAACAGATTTGAAATTTCAGAGCCTTTTCTTTTCCACACAGGTTAATAATTTGGGGGTTTAGAGAAATCACCAAGAAACCTAGTCAATTTGGATAGTCTAATTAACTCAATTAGATAGTCATTTCAATACTTTATAAGTATGGATTGAAACTATTGTTTCTGTCCTGTAAATAAAGTGAAGTTCATGCCTTCTATAGCCAGGATCCATGGTTTCTCGAGCCATGGAAATGCTTCTGATTTGTCCTTTTGCTGATGATATCACCATCTGCTGGTCAGGCATGGTGATTCCACCAGGGTTCTTTTATCCTTGAGAAGAGTTTTTGCTATCCTAGGTTTTTTGTTATTCCAGATGAATTTGCAAATTGCTCCTTCTAATTCGTTGAAGAATTGAGTTGGAGATTTTGAGGAGGGATTGCATTGAATCTGTAGATTGCTTTTTAGCAAGATAGCCATTTTTACAATGTTGATCCTGCCAATCCATGAGCATGGAGGTCTTTCCATCTTCTGAGATCTTCTTTAATTTCTTTCTTCAGAGACTTGATTTTATCGTACAGATCACTCACTTCCTTAGTTAGAGTCACGCCGAGATATTTTATATTTGTGACTATTGAGAAGGGTTTTGTTTCCCCTAATTTGCTTTCTCAGCCTGTTTATTCTTTGTGTGAAAGGCCATTGAGTTGCTTGAGTTAATTTTATATCCAGCTACTTCACCGAAGCTGTTTATCAGGTTTGGGAGTTCTCTGGTGGAATTTTTAGGGTCACTTATATATACTATCATATCATCTCCAAAGTGATATTTTGACTTCCTCCTTTCCAATTTGTATCCCCTTGATCTCCTTTTGTTGTGGTGCTCTGGCTAATACTTCAAGTACTATGTTGAAAAGGTAGGAGAAAGTGGGCAACCTTGTCTAGTCCCTGATTTGAGTAGGATTGCTTCAGCTTCTCTCCATTTACTTTGATGTTGGCTACTAGTTTGCTGTAGATTGCTTTTATCTGTGTTTAGGTATGGGCCTTGAATTCCTGATCTTTCCAGAACTTTTTTCATGAATGGGTGTTGGATCTTGTCAAATGCTTTTTCTGCATCTAACGAGATGATCATGTGGTTTTTTTGTCTTTGAGTTTGTTTATATAGTGGATTACATTGATGGATTTTTAGGTATATTCATCCCTGCATCCCTGGAATAAAACATACTTGGTCAGGATGGATGATTGCTTTAATGTGTTCTTGGATTCGGTTGGCGAGAATTTTATTGAGGATTTTTGCATCGATATTCATAAGAGAAATTGGTCTGAAGTTCTCTATCTTTGTTGGATCTTTCTGTGGTTTAGGTATCAGAGTAATAGTGGCTTCATAAAATGAGTTGGGTAGAGTACTTTCTACTTCTATCTTGTGAAAAAGTTTGTGCAGAACTGGAATTGAATCTTCTTTGAAGGTCTGATGGGAACTCTGCACTAAACCACGTCTGGTCCTGGGCTTTTTGGCTGGAGAGCTATTTATAACTGCTTCTATTTCTTTAGGGTATATGGGACTGTTTAGAGTCCAACTTGATCCTGATTCAACTTTGGTACCTGGTATCTGTCCAGAAATTTGTCATTTAGATCCAGGTTTTCCAGTTTTGTTGAGTATAGCCTTTTGTAGAAGGATCTAATGGTGTTTTGGATTTCTTCAGGATCTGTTGTTATGTCTCCTTTCAGTTCTGATTTTGTTAATTAGGATTTTGTCTCTGTGCCCTCTAGTGAGTCTAGCTAAGGGTTTATCTATCTTGTTGATTTTCTCAAAGAACCAACTCCTCGTTTGGTTAATTCTTTGAATAGTTCTTCTTGTTTCCACTTGGTTGATTTCACCCCTGAGTTTGATTATTTCCTGCTGTCTACTCCTCTTGGGTGCTTCCTTTTTTTCTAGAGCTTTTAGATGTGTTGTCAAGCTGCTAGTATGTGCTCTCTCCCGTTTCTTCATGGAGGCACTCAGAGCTATGAGTTTCCCTCTTAGAAATGCTTTCATTGTGTCCCAAAGGTTTGGGTACGTTGTGGCTTCATTTTCATTAAACTCTAAAAAGTCTTTAATTTCTTTCTTTATTCCTTCCTTGACCAAGGTATCATTGAGAAGAGTGTTGTTCAGTTTCCACGTGAGTGTTGGCTTTCTGTTATTTTTTTTGTTGTGAAGATCAGCCTTAGTGCATGGTGATCTGATAGGATACATGGGAAAATTTCAATATTTTTGAATCTGTTGAGGCCTGTTTTGTGACCTATTATGTGGTCAATTTTGGAAGGTACCATGAGGTGCTGAGAAGAAGGTATATCCTTTTGTTTTAGGATAAAATGTTCTGTAGATATCTGTCAGATCCATTTGTTTCATCACTTCTGTTAGTTTCAGTGTGTCCCTGTTTAGTTTCTGTTTCCATGATCTGTCCATTGGTGAAAGTGGTGTGTTGAGGTCTCCCACTATTATTGTGTGAGGTGCAATGTGTGCTTTGAGCTTTACTAAGTTTCTTTAATGAATGTGGCTGCCCTTGTATTTGGAGCATATTCAGAATTGAGAGTTCCTCTTGGAGGATTTTTACCTTTGATGAAAACGAAGTGCCCCTCCTTGTCTTTTTTTGATGACTTTGGGTTGGAAGTCAATCTTATCAGATATTAGGATGGCTACTCCAGCTTGTTTCTTCATACCATTTGCTTGGAAAATTGTTTTCCAGCCTTTTATTCTGAGGTAGTGTCTATCTTTTTCTCTGAGATGTGTCTCCTGTAAACAGCAAAATGTTGGGTCTTGTTTTGTGTAGCCAGTTTGTTAGTCTATGTCTTTTTATTGGGGAGTTGAGACCATTGATGTTAATAGATATTAAGGAAAAGTAATTGTTGCTTCCTGTTATTTTTGTTGTTAAAGTTGGCATTCTGTTCTTGTGGCTGTCTTCTTTTAGGTTTGTTGAGGGATTACCTTCTTGTTTTCTAGGGCATTGTTTCCGTTCTTGTATTGGTTTTTTCTGCTATTAACCTTTGAAGGGCTGGATTCGTGGAGAGATAATGTGTCAATTTGGGTTTGTCTTGGAATACTTTGGTTTCTCCATTCTATGGTAATTGAGAGTTTGGCTGGGTATAGTAGCCTGGGCTGGAATTTGTGTTCTCTTAGTGTCTGTATAACATCTGTCCAGGCTCTTCTGGCTGTCATAGTCTCTGGTGAAAAATCTGGTGTAATTCTGATAGGCTTGCCTTTGTATGTTACTTGACCTTTTTCCCTTACTGCTTTTAGTATTCTATCTTTATTTAGTGCATTTGTTGTTCTGATTATTATGTGTCGGGAGGAATTTCTTTTCTGGTCCAGTCTATTTGGAGTTCTGTATGCTTCTTGTATGATCATGGGCATCTCTTTTTTTATGTTTGGGAAGTTTTCTTCTATTATTTTGTTGAAGATATTAGCTGGCCTTTAAGTTGAAAATCTTCATTCTCATCAATTCCTATTATCCGTAGGTTTGGTCTTCTCATTGTATCCTGGATTTCCTGGATATTTTGAGTTGGACTTTTGCATTTTCCATTTTCTTTGATTGTTGTGCCGATGTTCTCTATGGAATCTTCTGCACCTGAGATTCTCTCTTCCATCTCTTGTATTCTGTTGCTGATGCTCAAATCTATGGTTCCAGATTTCTTTCCTATGGTTTCTATCAGTGTTGCCTCACTTTGAGTTTTCTTTATTGTTTCTCTTCCTTTTTTAGGTCTAGTATGGTTTTGTTCATTTCCATCACCTGTTTGTATGTTTTTTCCTCTTTTTCTGTAAGGACTTCTACCTGTTTGATTGTGTTTTCCTGTTTTTCTTTAAGGACTTGTAACTCTTTAGCAGTGTTCTCCTGTATTTCTTTAAGTGATTTATTAAAGTCCTTCTTGATGTCCTCTACCATCATCATGAGATATGCTTTTAAATCTAGGTCTAGGTTTTGGGGTGTGTTGGGGTGCCCTGGACTGGGCGAAGTGGGAGTGCTGGGTTCTGATGATGGTGAGTGGTCTTGGTTACTGTTAGTAGGATTCCTACGTTTACCTTTAAGCCATCTGGTAATCTCTGGAGTTAGTAGTTATAGTTGACTCTGTTTAGAGATTGTTCTTCTAGTGATTCATTTAGATCTCTCAGCAGACCCTGGGAGACAGATTCTCTCCTCTGAGTTTCAGTGCTCAGAGCACTCTCTGCTGGCAAGCTCTCTTACACAGGGAAGGTGCGCAGATATCTTGTTTACTGGACCTCCTCCTGGTCGAAGAAGAAGGCCCAAAACAGGGCCCTCTCAAGCTGTGTTGCTTTGGCAGTTCCCAGAAGCTGTCAGCTTCTGTGATGCAGACTCTCACCTGTGCAGACTAAATTCCTAAGTTCCAGGGTGTCCTGTAACCAAGATGGCGACCGCTGCTCCTGAGGCTGAGGCCACCTCCCGGGCCAGGCGGACACCTGTCCTCTGGTCCGGAAGGTGGCCGGCTGTCTGTGGCCATGGTGCTGCCTCAAGCGGCTCTGTCGCTGCCCGTCCCAGAAGCTGTCTGGTTCTCTGGCGCACCCTCTAACCTGTTCAGACTAATTTCCTAAGTTCTCGGGCATCTCTCTTTCTTTAGGTTAGGGAAGTTTTCTTCTGTAATTTTGTTGAAGATATTATTTGCCCTTTAAGTTGAAAAAGCTTTATTCTCATCTATACCTATTATCCTTAGGTTTGGTTTTTTCATTGTGCCCTGGATTTCCTGGATGTTTTGAATTAGGATCTTTTTGCATTTTGCATTTCTTTGACTGTTGTGTCCATGTTTTTCCTATGAAATCTTCTGCACCTGAGATTCTCTCTTGTCTCTTGTATTCTGTTGATGATGCTTGCATCTATGGCTCTTGATTTCTTTCCTAGGATTTCTATCTCCAGAGTTCTCTCCTTTTTGCTTTTCTTTATTGTTTCTACTTCCATTTTTAGATATTGGGTGGTTTTGTTCAAAATTCCTTCACCTCTTTGGTTATGTTTTCCTGTAATTCTTTAAGGGATTTTTTGTTTCCTCTTTAAGGACTTCTTCTTGTTTAGCAGTGTTCTCCTCTTTTCTTTAAGGGAGTCATTATTGTCCTTCTTAAAATCCTCTACCAGCATCATGAGATATGATTTTAAACTGAATCTTGCTTTTCCAGTGTGTTGGGGTATCCAGGACTCACTGTGGTGGGAGTACTGGGTTCTGTTGATGCTGAGTGATCTTTGTTTCTATTAGTAAGATTCTTACTTTTGTCTTATGCCATCTTGTAATCTCTAGTGTTAGATGTTCTATCTGTCTCTGACTGGAGCTTGTTCCATCTGTGAGTCTATTAGCCTCTGTCAGCACTCCTGGGAGACCAGCTCTCTCCTGAGTAACTGGGGTCAGAGCACTCACTGCAGACAAGCTCTCTGGTGGGAAGGTGCATAGAGTACTGAAAGTCCTCCTGGCTATAGGGATGAAGGCTTGGAAGGTACCCTGTGCAAGAAGCTCTGTTGCTTCGGTGGCCCATGCATTCTCCTGGGTGAACTGGTCTCTGGAGAGCCAGGATAGAAAATGTTGATCTCACCTGAGTCTTGGGTATCTGGGCACTTGCTGTAGGCAACCTCTACTCTTGTGGGAAGATGCACAGAGGACTGAAAGTCAGCTCCGCCTCTGAGGTTGAAGCCCTAAAGGGACCTGTCTAAGAATCTCTGTTGCTTCTGTGGCTGGCATATTCTCCAGCTTGGACTGGTCTCTGAGAGCTGTGGGATGAAGATCAGATTGTCAATTTTAAATGGATGAATAATGGAGAGAGTTGAAGGAAGGAAAGGAAAAGGTAGAGTTAATGAAATTATATTTTTAATTTAAGTACGTGTCAAGAAAAAGAATTAAATACCTAAAGGAAATATAGAAAAATCATGTTGCTATTTGGATTTAAGACTTCTGCACATATGCTTAGTCATACTCTCTAAAACCAGACTCAATAAGTCCATGAACCTACTAAAAAGAACAACAGCTTCCCCAAAAAAGTAGTCTTAATTATCATGTGTTGATCAACAACAATTGTGAAATGCTATTTTGCAGAAATTCATTTTTAAACAGATTATTATTTGATCTTTCACAAGATTGCTTTTCTCTTATTTTGATGATTGATATAGCCTATTTTTTCTAAAATTTAAATATATTTGAACTGGCTTTACTACATGTTTCACTTATCTTAAGTCACCTACTTAAAATTTGATTTGGCTGTTGAAACAATTACAATGATTATTTTTAAACTCCACAACACATGTCAGTCACCAAAATCAATCTTCTCCAATTCACAAGATACCAACACTAGTTAGGAACATTATAATATGCATAAATTTAAAAGCAGAAACTGTTATGTAAATATTTTATGTATAAATGAATTTTCATTTAGTATTGATAATACTTCTTACCAGCTGAAAATACATACACTTGAGCACATATGAATGATCATAATAAGCTTTTGATTTACATCTAATTATTTAAACATATTTGGCATTATTAACTTATCCAAGTGCCAAAATTCTATTGACACAAACATGGGAGCAGAAGGGAGTGATTATATTCTTGTATCACAGAGCAATGTGAAATGTATACTTAAGCTAATGTCAATAAAATTCATGTTACTAAATGTAAAACACATCAAGAAAAATTTCGTCATTCTATAAAACATATATAAAAATATTAATAAAGCATAGTCTCTATATTTTTAATGCACCAATAACTCATTCAAAGTAGAGTTGCTGTTTGGCAGTAGGGAATTCTATTAAAAACAACATCTTGGGTGGTTCTATTATTTTTCTGAAGTCATAAATACATAAAGATTTTCAAAATATCTTCCCTAGTAGTTCAAAATTAAGTAAAGAAAGTCTTGTACAGTCAGCACACTTTATGTCTATTTCAGTTACCTTCAACATCAGGCCCTGAGCAGCATCATAAGAATAGGGATAGAAAGAACAGTATAAAAAATTGAAAATTACAGATTCCTGCTGATGTCTTAGTTCATTACATAAGAGCAAAACACAATTTCATAAAAACACAGGTCTTACTAGATATCCATCATTTCAAGTTCAAGCCAAGATAACCTGACATCCTTTAAATCCACATTCTAGGAAGCTACTTGTCTAAAAATATTCTAATAAAATAGGTAAAGCCAGCTCCCTCTGTGTCCACTGACCATGATATTACTTAATGAAGAATGACAGAGAAATATATCTAAAAGTAGTGAGAAATAATTTCATTTTAAAACTCTTCATGTTTACTGTGGAGTCTTAAACAGTTTCCTATTTCATACTAGGCTATTCATAGAATTTAGCTATGTTTTCCAAATTTTATACATATTAGCTTGCTTCTTAGAGAATTAATATCAATATCAATAAATTAAATTAATATCAAATTAATATCGATAATGATAAATTAATATTAATTAATATGCAACCTGACATCAATTTTGTGGGGAGAAGTTGGCACCATGCTATTGTAAAGAATAAATAAGATTTATTTATTAAATATTTAGTCAAATTTATTCAAATAATATTTAAACAAATATTTAAATAATATTTAAACAAATAATTGATACTTAAATATTTGAATAATTATTAAAATTAAACAAATGGTCAGTTAGATCACAATGAAGTTTTGGATTTTGAATTCTTTAGCTCATCTCAATTTTCCCCCTAAATTATATTTCTATTAATTATTTTTGGAATTTCACATAATGCACTATGATCACTGTTGTTTCCCAATCCTATGAGGTGCATGATTCGACCTTCATCTTCTCCTTCCTGCCTTCCCCCAAATACACTAAATTCACTGTATGTTGCCCAAATAGTCACTGGAGCTTGGCTGACTCTCAGTGGATAACTGAGTCCTTCTCAACTGCCTGCAGAAATTATCAACTATGAAGAGGTGTAACTTCAGCATCTTTATCATACATTTTAAGAGCAAACTTCCTGTCTGGACTGTTTTTGCTGTTGTTTGTTTGTTTTTGCTTTTTTTTTTTTTTAAGTGTGGGGTTAGGTTATCATAGAAGCTTTCAATATCTCTCATTTTCAGTTTAAAGTCTATGATCATTGATACTACTGCAAAGAAATTTCTTAAATTAAGGATGGACTATCCAGAACTACCCCACCCGGAGATCCATCCCATAATCAACCACCAAACCCAGACACTATTGCATATGCCAGAAGATTTTGTTGAAGGGACCCTGTTATAGCTGTCTCGTATGAGGCTATGTCAGTGCCTGGCAAATACAAGTAGATGCTCACAGTCATGTAAGATGGAACACAGGGCCGCCAATGGAGAAGCTAGAGAAAGTACCCAAGGAGCTGAAGGGGTCTGCAACCCTATAGGTGGAACAACAATGATAACTACCCAGTATCCCCCAGAGCTCATATCTCTAGCTGCATATGTATGAAGATGGCCTAGTCGGCCATCACAGAAAGTCCCCTTGGTATTGCAAACTTTATATGCCCCAGTACAGGGGAATGCCAGGGCCAAAGAAGAAGGAGTGGGTGGGTAGGGAGCAGGGCGGAGGGTGGAGGGTGGAGGGAGGGTATAGGGAACTTTCCGAATAGCATTTGAAATGTATATAAAGAAAATATCTAATATAAATAAATAAATAAATAAATAAATGAATGAATAAATTTGAAAGCAAATTTAGTTTGTGCATATTAATAGTGAATGATTCAGTAGTAAAACCCTCTAACATGATTTAAATTAACATGGCTTAAAGCAAAAAACTTTCAATTAGACTTCTAGGATAGAAATGTTGCACTATATACAACACCTCTATGTAGAGAACAACTTCTTTGAGGTCATAGAAGTTTTATCCCACCTACACCAAGTCTGTGAGGAACTTAATGGCTTAATATTGCTTGACCTCTTTATAATTGAATTGTGTTATTAATTTACATTATGTATCTACTCATCAGAATAATAAAAATGTGAGAACAACTTGTTAGAAAGCAGTGTCTCCAGGATCCTGCTTTCAATTCTTACAAATAATTACCAGTTTGTCCAAGACTCTACCTCAGTGTGTGACTTGGGGATGTCCTTACAAGGAACAGCCTTTTTGTCATCTCAGAGTAGCTTTAGAAAAGACAGTATGCAATCTGATTTTTTTTCAATTTTATCTTTATTTAGAATGGTAACCTTGGCATTCACATCAGAATGCGCAGCAGGGATCCAGGAATATCTTGCTAGGATGTAACAAAGCTAAAAATCCCGCCAGAGACAAACACTGGCCACAGCTTTATTCTGCTGCATGTAAAGAAGTCCTCATGCCTAAGTGCTGTCTCAAAGGTATGAGTTTAATGTAAAAACTTGAACCTTTACTTTCATAGTCATAACTAAGTCCATAGTTAACACTGCCTTTTTAGCATCTCATTTTTAATTCTCATGAAACATTATGTCTATTCATCACATGACAGAGACTGGAAATAACTTGTGGCCAATACGGGAGTGGGGGGGGGGGGTTCTGTCGGTTTATGTTAAAATACTCATCCTCTGACTCTTTAGTTTCCCATAACTACAAGTCAATTTATGGCTCTTCATAGGTGCAGACAAAGGCTTTATGTCTGTACAAACACAAGCACCATAGATCCTATACATTTACTTAATTAGGAGAGGGGAAAAAAGCTGAGAAAATAAGAAATGAAAGCAGAGTATTCTTCGAAGAAGATTGACAGGATGTTTAGGTGTTAGCCTAACTTAGGTGAGGTCACAGATTTCAGATCTCCTGTGATACAGAGGGGTCCCAGATTCTCTGAAGTCAGTTTGATGCCAACAATGCATGTGTATGACCTAACAGATATAAACAGTGAGACTTTGCAGCTGAACCTGTGTGTCACCCTTTTTCCTTGGTGTTTTGAATCTAGATTGAAGACTATTAGAAAAAAAAAATGACCTGGCTTATTGCTTGATCTAGACCTACAATGATTTTATTTTCCTTCAATGTATTTAATTCATTTTGACAAATTTGTTTAACTTTTCTGCAATTGATAGGTAGCAAACTAAAAACTATATACATTCAAAGACACACACACAATTGCCATGTAGTATTTCTCTTTAACTTTTAGACATTTTAAAATCTCTACAATTTTTATCTTTTTGTTCTGTTCTGTTTTGCTTTGCTTTGCTTTTTTGTTTTGTTTTGTTTTTGTTTTATTTGTCTAGATATGATGAGAGATGATGCCTCAGGGAAAGGAACAGAGGAAAGGTTTTCTTGTTGGGCCTGGAATGCAAACAGATAAACCAATGCTGTGGAAAAATCTCTCATGTATTTGGGAGATATTGTAATTAATGTAATATAATTAAGACAATAAATGGGACTTAATACAAAGTGGGATTTTCAGCATTTTTAATTCCTATTAGATCAAATTTATCAATGTGCAAAAAGCATAAATAAAAAAGAAAGAACAGAAATACGGCCAGCACGTTAATAGAGATTGTTCTTTGAGACACAACAACTACTGGAATCTCAGGAGTGGAGGAGCTGCCTGTGCAAAGCCACAGCAGCATTGTTTGAGGAGCTGTGGAAGGCTAAGACTTCAGTTCAAGAAGCAATCTCAGTGAGAGAGCTGGATTCTGAACTGCCTCTTAATATCTTCCATCACTTCTCCAAAAGTAGATATGATTTATTAAAGATAATGGTGATCACATTAACCATATGACTCTTGTACTGAAACCCTGGTGGAATCTCTCAATGAAATGTCTTAAACCACCTCCCCCTTACTTTGCTAACTCATCCTTCAAGTATATATCACACAGATGCCTTTACAGTCTGAATAAAGGCATAGACTCACATACTTCAAATTCTTGATCCACAACATAAGGCACTAATTTTGGAGTGATGACATTGAGTAGATTGGCCTGTGAGGAAGGATGTGTTCATAGGCTTACATGTTTACACATGGTCACTGACATGTTCCTTACAGGCTCTGCCTCCAGTTGCTGTGGTCAGAGTAGTCTCTGCCACAGCTTTTCTCTACCATGATGACCTTTTTACTAGGAGTCCAAAAGCAGTAAAAGCAAAGACCAGACATTTCTATACCTTTTAGTAAAATAAGTCATTCTGTCTTTAAATCCCTTCAGCTAGGTCTTTTGATCTCAGCTAAGGAGAGGTAATTAAAACAGATATGTTTGGTTCTTTACACTAATAGGAAACAAATACATATTTCTATTAAATAGATTAGAAACTGCATTTTCTTAATATTATCAATCTATAAAGCCAGTGTCCTTTTATTTATCCACTGTTACTTCTTACGTAGTCTAGAACTAATTTATAATTACTCCTCAGTAAAAAAAAAAATTGATTGAAATATAGTGGAAATAATTAAATAAGTATGCTGAGAAAAATTACATAAAATTTAACATTTTGTATAGAAACAACTAAACACTAAAATAAGCATTATGAGCAATTGAATATTTTCTAGTTATTTAATAGTTATTTTAATAATAACTTTCTAGTTAGTTAATAGTTACTTCAACTATTACAGAAAAATTTTTATCAATCTTTGAATTGAGATAGCAATGTCTTCTTAAAATTGCCATAATAGCCCTACCTGTTTCAGTGAAACATTGAGATTTCAATAGCATCAGATTTGAGTGAATTTGTTTTAAGATGAGGGTTAGTTCTATTTCATATATATAAATAGTACTTCCACTTCAATGCTATAAATGCAGTTGTTCTTTGTGAACTTGGAGGAACTCATGATCACTCTGGCCATCTCCATGTTTTTAATGCTCACCTTGTGTAGTTCAGATGAACTCTAACAGATGGTGAAACACCCATGCCCATGGAGGATGCCAGTGATGGGAAATAAAAACCCAGGCCCACATATATAAAAGTAATGTCTCCTAGACACTCTTCCTATTATAGTACACATCTCCACCTAAAAACATTCAGACACTTCTAACTTCAATAAATCCCTTTTCTGTATTACCTCTTTCTAAATTATGTCCCCAACCTAGACCACTATATCCTACAAAGGCGCTTATGACAACAACCTAATGCTAAACTGCCTCTTCTCCATCTGGCTTGGGGTATCTGGCCCGGTATGACTGATAAGTTCAGTTAATAGCCATAAATCCATTATCTCTATCACATTTTTGTTCTCATGGTTTGACAAAGTCAATGTTAATTATAGGATAGCTGGGCACTTCTCTCTTCCTCCACAAAGAATTTAAATTTCCTTTAAGAAAACACATATTCGTTCTTAATTCTATTATGGATGAAGCAATTTGTGAGTTTGGAGAGGAACAGAAAAGCAGAAATATAAATGTACAAGTTAATGGATGTCTACAGAAACCAGGTTTTGCATAGAGGATTATATTTAGTGCACTGAAATCATTCAAACTAATCCTAAATACAGGTATATCTATGGGACTTTTAATAAAAGCTTAAATCAGAGTGAATATTAAATCAGAGGTTCTTTCTCAACTTGGTTAACAAAAATTTGATGGTTATAATTACCAAATTGAGAGTACTTAGGTTTACCTAGGAAATAAATCTCTGGGTTTACCTATAGAGTGCTTGATTAGATTTGTTGAAGCAGAAAGATTTCCTTTAAAAGATAGGGAACCTGATATGGTACTGGGGAGGGTAAAAGACTGAAGCCCTGAGGAATGACAGAAAGAATGGAAGCAGGAAACCTTGGGAGGTAGGAGGTTAGAGACCTCTAGAATGCACCAGAGATCTGGGAAGTGAGAGACTCTCAGGTCTCAAAGGGAGGGACCTTCCATGAAATGACAGTAGGGAGAGGGAATTTATAGAGCCCACCTTCAGCAGGAAGACAGGGCATCAAATGAGGGAAGGTGGAGCATCCCACAGTCACAACTCTAACCCATAATTGTGCCAGTCTGAAAGAATTACAGGGATTGAAATGGAGAGGAGCCTGAGGAAAAGAAGAACCAGCAATAGGCTGGAAAGAGTGATCCAGTTCAAGGGGAGGTCTCAAGGCCTGACACTATCACTGAGGAATGGAGTACTCACCAAAAAGGGACCTAGCATGACTGCACTCTGGAAGACCCAACAAGGAGCTGAAAGAGTCAGAGGAAAGAATGCACCCAACCAATAGACAGAAATGCTGGCACCTGTTGTTGGATTAGGAAAAGACTGAAAGAAGCTGAGGAGGAGGCAACCCTGTAGGAGGACCAGAAGTCTCAATTATTCTGGATCCCCAAAATCTCTCATGCTGGACATCAGGAGGCAGCACATACACCCAAGCCCAGTGTGAGACATTTTCTGGCAGAGGACTGCTGGATCTGTGTTCATTCAGATATGATGCACCTAACCTTCAAGAAACTGGAGTCCCAGGGAGTTTAGAGTCCGGTAGGGTGGGGGATTGTGACATTAATGTGGAGACAGGGGGTTAGGGAGGAGGTATAGGACGTGGAGCAGTAAGAGGGTGGACGGAGTGGGGGAATAACATATGAAAATTAATTAACTAATTAATTAATTTTTTAAAAGGTGTGCAGTACCATTATAGAGATCAGCCAATTATCTACCAATGTGTGGACATACCTGGAAATTGTTGTGCAGTGTTGGTTGACATAGGAAAGCCAATTCCGCTATGGGCAGTGCTAGCCTAGGAAGGTAGTTTTGAATTGTATCAAAAAACCGGAGTATAAGGCCTGTCAATAAGCCACCAAGCAGTATTTTATCTCAGTTTTCTGTTTGAGATTACACCAGATTTCCCTCAATAATAGACTATCATCTTTAGATTAAACAAGCCCCTTTCTCCCCTAAGTTGCTTTCTGTCAGAGCTTTTATCATAGGGACAAAAAAAAAGAAAAACAAAAAGCACTAGAACAAGATCTTAATATCTAGTGAAACAACAAAAATCGCTAAAAATACCGTGTCCTATTTTAGACAAAAACTAGGGCCTCAGTGACCTGTAACTAGTAGAGAGGCATTCTTTAAATGGCACTTAGGTTTGCTGAAAAACTTATGAAATCTGACCTTAGTATTATTCACCCAAGTAGGGTACTTCTAATTAAGATTCTTAAAAATATATGTCTCTGTGTGTTTCAGATAAATGAAATGTATGCATTATAACTTAGCTTATAAAGCAATAGATTACTGTAGGCTTTTCTTCTAGAAACTTGTCTCTTTCCTTAAATTTTTATTGATTCCTCGTGAATTTCTGCTGGATTACATCACCAATTGAAGCACATCTATAATCTCACCATCTCCTGTCCCTTCATAATCCTTCACCCTTGTAATCACCCCCAAAGCTAACACAATAAGATAGAATAAAAAAAAAAAAAAAAACATAACAAACCCATCTTTTCATTGAAGCTGTAATATGTCCTAGTGTGTTCCCAGTATACCTTTTTATCCACATAACTTTACTTGCAAATGTTTGTTCCAATGAGTCATTGGTCTATTTTGAAGGCTTTGACATCAGCTACACTATCAATACTGGATCCTTACAGTGACTTCTCAGCTATCTGTTTGTTGCCCTGTGTCATCCAGATCAAAAGCTACATGATCTGCAAGACAGACCCGCCATTCACTCCAGCAAATCAAAGATTTGGTAGATGATAGTGTTGGTCAACTCAAAGCTGAGGTAGCTGAGTTGGATTACCAGCTCTCAGCACCCATACCATTAGGAGTAAACTCTCCACTACTGCTCTGCCTAGTATACCCACTGCCTTAGCTGAGAAGCAGCAGGTCAACTCTCTCCTGCCCTGAGGGCCAGCATACCTGTAACTTTAACACTAGGCCAACTCTACTGTGCTGACAGGGCTAGGTACAGGGTCTACTCTCAGGTGCTGCATCTGGTGAAGGGCAGGGTCAATTCTTTTGTGTGTGATGGCTTATGACCAGCTCAGTAGTGTTTCTGGCATCAGTCTATACCAGGAACATCTGTCTTGCTTGTGGTGATGATTTGTCCTGGGACATCAGCACAGTCCCCTGCTACAATAGGATCATAAAGCAAGACATGGCTTCCAGAAGCAGTATGAACACAGAAGTCCCCATGGTCTGTTGGAAGTACAGTCTGCCAATATCAGCATGGGCCTCAGACATGGTGTCCAATGGCAATCCAGACCACAGATATTCACTTGGTGTTTGGTGGTAACTCAGGCCAAAGACATCAACAGAGAGCCCAGCTTCAGCAGAACCAAACTCAGACATGGCTCTTGGTGGCAACCTGGGCCAGGACCTCACCATGACCTCCTCATATCTTTCTTTTCCTCACTACTGTTGACTTCCAGTTCTACGATTCTCCACCTTATATAAATCACTTGGCTTAGTTTTCTCTTCTGTCTCTCCAATGCATAGTCATCTTTCTCATCAATCCATCACACATTGACCTATCTTAGTGGCACCCCTGGCAGGTACTTGAGTGTCTTTGTTCAGGCTGCTTTGGCTGTTGATGCATGGTGCAGGTGCTTGGGTGTCTTTGCAACTTTTTTAAATCAACAAACAAATGAAAACAAACAAGATATCCTTTCATATATGAGTCCTTATTTGGCACAGTAATACAACGGAGAGCTACTCAGCACTAAAATTGAATGAGGTATTAACCCAAGAAAAACAATCACAGGGGGGAACTTTAATTTGGCAGTTGTATGTAAAGTTAAATCAGTCTTAAAGAGGAAAAAATTGTAACTCCAAAATGATGATATCAGACAAACTTCAAGACAATGGCAATGATAAAATGCCTTTCCCAGCAGTGAAGGAGAAGAAGGAAGGACAAATAGGTGAAGAAACATTTGTTTCAGAGCTATGAAACTATCTTTGTGGCATTGTCATGGTGGATCTTGATGTGGTTACATAGTTCAAACTCATTATTCAATATAAATGAAGTGGCTTTTGATATAAACCAAAGAAAGTCCTAGTTACAATATTTACAATAATAACAATATCCACTCATTTCCTTTTTTTCAGTTATCTTTATTATTAAGAGCTTGGTTGCTCTAATTTGTGAACTAGCTACATACAATTCCCTATGACTTCATTTTTATTTACCAAAGTTCTATCAATCACCAATCCATGGTCTTTTCCAGTTCTCATGATCCTTTGACTTTTTTTGTATCTGACTATAGAGGGCTAATCAGCATGATTGAACCAGGCGGCAGTATCTCAGGTTTTTACCATCTGAGCTTTTCCTCCTGGGGTCCACTGTGCTTCTGCCCCATAAGCAGGGCTCCCTTGTTATCTCAGTTTTCCTTCCCACTTATCCTACTTCTATGACTCTGTGGGTTTGCTCCTTACCATGCTATTCTTACCATGTCATGTTAAATTTTTATTTGCCTTTTCCATAATTTGCTATAACATTTTCCTGTTTAATTTTTCTTGAAAAACTCATCATTCCTTTTTATGCTTAGGACCAAGGATTGAATTCCTGGCTTTATATATCAGGCCAGAAACTGTACCACTGAATAATATCTCCAGCCTTGAAGACTCAAATTTTCTAATATGGATCCTTTCAAAATTGTATCTCTTCAGTTCTCATTAAATGAAAATTCTTTCTTGGGGAATACAGGGCTCAGGTTTTAGAATAATTAAATACTTTATGTGTTACTTCTGCACAGTCTTCCACTTTAATAGCTCGTTTGTCCTATTTCCTCATCAGCAGCAGGTCCTGAGTAGTACATTCCCCAAACTGTTACTGCAGCCTGTATACCTCACCCTATTGTAATCTTTATTCTCTTCAATTCAGCCTTTCAGACTCTTAGATAGATCCCCATACATACACTTAGAACCTGCTCAATAACAGAGTTCACTTACCATAGTCTGGCATTCAGACATCTTTGAGAATTTTGCTGTCATAAACATCTTCTGATTTCCCACTCATTGAAGGAAGACACCAGTCTGGCTCTAATAAAACAAAAGCATTCATTTATTTCTACAATTTGTTCCAGGTTTTCTAAGTCATGCATTCCAAGTGAACTTACACAGCTTTTGTCATCCTCACAAGTGCCTTCCTGGTCATGGTAAGCTTTTGAATCCTACCCTAAACTCTTACTCCTTCCTATTGATTTTGCCACTGCATTGATTTATGGCTCATCCTTGTAGCTCTATTTACTCATCATTTACACAACCCTGTTGGAGCTTATAATGTGAATTTTCTACCATAGTTTAGAAAATGGCTGCATTTAAATTACACTGAATTTCAATATTTTTACACTTAATAATAATTTTAAAACAAAGCCCTCTTTATGAACAATATTTACCATGTTCAGAAGACATTTTAAAATGCTGAAAACAAAACAACAAAAACAAAACAAAACAAAACAAGTTGGCATAACTTGGTACATTTTTAAAGACCTGCTTACTTTTGGTTCAGACCTGGAAAAAGACCCTTTGAAACCAACATCAGAAAAAAAGTGTTTTGGAATTTTATTGCAATTCTAGGTATATTGCTCAGTCACTTCACAAATTTCCAGGATCTATACCTTAAAATAAACAAGAATGCAAACAACCAAACAGTACCTTTAGAAGCAATAGTTATGTAAACTGCAAAACTGGAGGTAGGGACAAACTCAAGTAAGCACAAACTTTTATTGAAAAATAAACTATTTAAACCAGGCCATGTGTGTCTTTATGTGGCCACATCACTACAAGAAGACAAGTCTTGGTTCTGCTTTGCACATCAGCACAGTGGAGTTTTTCCAGACAGGCTGGATTCTGTGTCCAGTTTTGCCTCAGTGAAATCTAGACAACAGGCCTTCCTATTTTAAGAACTCATAAGCTCTGTGAGCAGGAGTCATCAAAACGTCTCCATTTTCAGTTTATAAGGTTCAGCTTCCTCTCCCTTACTTTGAAGCATTTTTTAATTTAGTGATGAAGCCTGGAAATCAATGAGATCTGTAAAAGTCATACTTCTTTATATCTCAGTTCATCCAGAGTTTCTTGAGATTTTTATATTTGACTCAACAAGAAGCCTCTAATGTAATACACACTTGTAGCAGGAGCTATAAAAAAGCATGCCCATTAGAGTTTGGTTAGGAGTTTAAAACAAGTTCATTTTATACTATTTTGCTAATACCTATACCTCAATGATTTAATCAAAGATCCAAGAATTAGGATGGCCATTTTCATTGATTACATATCACATTAAGTGCTTATATTAGACTCTGTTAGTAGTCTCTAGAAAAAAAATTATCTTAAAAGGCTGTTTTTGATTCTTTGTTTGTAAATTATTATATTACTCTTATAAATAGATTTCAGATATGTAATAATGAGTATGGTGGTTAAAATGAGAAATGCCCCCATAGTCTCAGGTGTTTGAACACTTACTCTCTTCTGAGTCCCACTGTTTGTACAGATCGAGGTGACCCAGCCTTGCTGCAGAATACGTACCACTGGGAGCAGACTCCCAGCTTCAAGCTTGTGGTTCAAGATGTGATCTCTCAGATGTACCACATATTCCCTGCCATTTACTGCCTTGCTTCCCTACCATGACGAACACTTATTTCCCCAGGAAACATAATTGAAATAAGTTCATCCTTCTGTTAGTAACTTTTTGGTGACTGTCTTTTGTCATAGCTAAAGAAAAGTAACATAACCATTAGAAAAGTCATGAGATAATGAAAATGTGGAATGGCAATTACAAATATTTAGTACCTCAGAATAAAGCTCTAAAATCATGAAAGACCATGATTTATAGATCTGAAGAAAGTAAGCCAATCTATAATTACTTTCAGATAATTTGATACAAACATACAAAAATATATTAACCCATTAGAAAGAAGTAAAATTGTAGAAAGTGGAATACCATCAACCAACATGGTTTACATGATTATAAACAATTGTACCAAATATTAGGAAATTGCATTTTTCTCCTTTGTACAGAGAGCGCAAAAGAAGTCATACCACAGACCATAGACCAAACCCCAATCAATGCAAAATATAATACAAGATTTACCCTCTAAATGCCATTAGGTCTTACTAGATCCAGTAATAGATGTCTAGTACGGAACAAATAAAAAATGTAACAATTGGGCCCAGGGAGATTGCTATGAGGTTAAGATGCTTACTGCTTACTGGTCATGCAGAGGACCTGGTTTTGATCAGCAATACGTAA
>Read5_e0c07306-caf7-4514-9e3b-01d80e7a7d1f
ATTGTGCCTTCGTTCAGTTACGTATTGCTAAACCTTTGGGACACAATGAAAGCATTTCTAAGAGGAAACTCATAGCTCTGAGTGCCTCCATTGAAGAAACGGGAGAGAGCACATGTAGCAGCTTGACAACACATCTAAAAGCTCTAGAAAAAAAGGAAGCAAATTCACCCAAGAGGAGTAGACAGCAGGAAATAATCAAACTCCAGGGTGAAATCAACCAAGTGGAAACAAGAAGAACTATTCAAAGAATTAACCAAGCAGGGAGTTGGTTCTTTGAAGAAAATCAACAAGATAGATAAACCCTTAGCTAGACTCCACTAGAGGGCACAGAGACAAAATCCTAATTAACAAAATCAGAACTGAAAGGGAGACATAACAACAGATCCTGAAGAAATCCAAAACACCATTAGATCCTTCTACAAAAGGCTATACTCAACAAAACTGGAAAACCTGGGCCAGAAATGGACAAATTTCTGGACAGATACCAGGTACCAAAGTTGAATCCAGGATCAAGTTGACCTTCTAACAGTCCCATATACCCTAAAAATAGAAGCAGTTATAAATAGTCTCCCAGCCAAAAAGCCCAGGACCAGACGGGTTTAGTGCAGAGTTCTATCAGACCTTCAAAGAAGATCTAATTCCAGTTCTGCACAAACTTTTTCACAAGATAGAAAGTAGAAAGTACTCACCCATCTATTTTATGAAGCCACTATTACTCTGATACCTAAACCACAGAAGATCCAACAAAGATAGAGAACTTCAGACCAATTTCTCTTATGAATATCGATGCAAAAATCCTCAATAAAATTCATAAGCTAACACGAATCAAGAACACATTAAAGCAATCATCCATCCTGACCAAGTAGGTTTTATTCCAGGGATGCAGGGATGGTTTAATACGAAAATCATCAATGTAATCCACTATATAAACAAACTCAAAGACAAAAACCACATGATCATCTCGTTAGATGCAGAAAAAAGCATTTGACAAAGATCCAACACCCATTCATGAAAAAGTTCTGGAAAGATCAGGAATTCAAGGCCCATACCTAAACATGATAAAAGCAATCTACAGCAAACTAGTAGCCAACATCAAAGTAAATGGAAGAGGCTGGAAGCAATCACTAAAATCAGGGACTAGACAAGGCTGCCCACTTTCTCCCTACTGCCTTCAACATAGTACTTGAAGTATTAGCCAGAGCAATTCGACAACAAAAGGAGATCAGGATACAAATTGGAAAGGAGGAAGTCAAAATATCACTTTTTGCAGATGATATGATAGTATATATAAGTGACCTAAAAATTCCCACCCAGAGAACTCCTAAAGCTGATATTAACTTCGGTGAAGTAGCTGGATATAAAATTAACTCAAGCAACTCAATGGCCTTTCTACACAAAGAATAAACAGGCTGAAAGAAATTAGGGAAACAAACCCTTCTCAATAGTCACAAATAATGTAGAAATATCTCGGCGTGACTCTAGCAAGGAAGTGAAAGATCTGTACGATAAAAACTTCAAGTCTCTGAAGAAAGAAATTAAAGAAGATCTCAGAAGATGGAAAGATCTCCCATGCTCATGGATTGGCAGGATCAACATTGTAAAAATGGCTATCTTGCCAAAAGCAATCTACAGATTCAATGCAGTCTTATCAAATTCAACTCAATTCTTCAACGAATTAGAAGAGGCAATTTGCAAATTCATCTGGAATAACAAAAAACCTAGGATAGCAAAAACTCTTCTGAGTAAAAGAACCTCTGGTGGAATCACCATGCCCTGACCACAGCAGATGGTGATATCATCAGCAAAAGGACAAATCAGAAGCATTTCCATGGCTCAGAAACCATGGATCCTGATATAGAAGGCATGAACTGTATTTACAGGACAGAAACAATAGTTTCAATCCATACTTATAAAGTGATTAGAAATGACTATCCATTGAGTTAATTAGGACTATCCAAATTATTAGGTTGCTTGGTGATTTCTCTAAACCCCCAAATTATTAACCTGTGTGGAAAAAAGAGCTCTGAAATTTCAAATCTGTTTTTAAGAAATACAAATGATTTATATTTTAACCAAAATGTAATAAGGCTAAAAATGAGCAAAATATACTTGTAACCACATATAAGCAAGGACAAAATAATGAAGACTATAAAAATTGAATGTGTACTCAAGAAGAGATAGCAATCAATTAATAATGAATGAAAATAGCAAGGAAGACTAGCAAGAACACCGACATTATGTAGTGTATTTGTTGTGTAGTTTAAAATGCCAGGAGACCATCAAATTATGCTCATTCTTAGTAGTCCTGTTTATTTTGGGGCTAAACAAGCTTCACTCAAACCCAATTTAAGAGACAACAAATTGGCAGCATATATCTATCTAGGAACTAAAAATAAAAATTTAATTTGAAAATACCCATGGAAGGAGTTACTGAGGCAAAGTTTGGAGCTGAGATGAAAGGAAGGACCATACAGGAACTTCACCCCACTGGGGATCCATCCCATAAACAACCACCAAACCCAGACATTACTGCATATGCCAGGAAGATTTTACTAACAGGACCCTGATATGGCAGGCTCTTGTGAGGCTAGGCCAGTGCCTGGCAAATGCAGAAGTGGATGCTCACAGTCATCTATTGGATGGAGCACAGGAGGGGCTCCCAATGGAGGAGCTAGAGAAAGTACCTAAGGAGCCAAAGGGGTCTGCAGCCCTATAGGAGGAACAACAATGTGAACTAACCGTACCCCCAGAGCTCATGTCTCTAGCTGAATATGTAGCAGAGGGTAGCCTAGTAGGTCATCAATGGGAGGAGAGGCCCTTGGTTCTGTGAAGATTATATGCCCAGTACAGGGGAATGCCAGGGCCAAGAAGCAGGAGTGGTGAGTTGGGGAGCAGGGCAGAGGGAGGGTATAGAGGACGGTTTCAGGATAGCATTTGAAATGTAAATGAAGAAAATATCTAATAAGAATTTTAATTGAAGACTCTCAAGTGTTTAGGAGTAGCAAGATGCTAAAAAATAATATATTGGTAAAGAAAAGCACCTTAGTAAATATAGAAAGCTGTGCTTTTAGAGTATTTTAAAGTTTTAGGAACATACCAGTAAACACAGTCCTAGAAAATAATACACATATTTTCATTAAATCAGTATGATAACATCAACTATTAGAGTTATTAACAAGGTCTTTTAAAACAGATGTATCAACTTATATATTTAAAATATGACACTATGAAGTCCTGTGAAGTAACACAAAATAAATAAAAAATACATATAGAAATTAAGAAAAGGTGAGGTAAAGGGAGTTTCCTTAGGCTATCATATATATTGGATCTAAGTAATTTCTTCTACTCTTTGGATAAAATAGTATATATTATGATAATTTATTTGCATTAAGTTCAGTAACTCAGATTTAATCTGAAGCATTCATATAAATTAGGTGTTCACATCGAGGGCTGATGAGGTGAGTCCAGAGTAGACTTCTTACAGCGCAGGAAAGCTATGTATGGCTTGATATATAGTAGTTACATAGTGTTCACATAGTATAATGCCCATTAATACTACAGTTTGATACTTGAATATATAAAATAATCAATTTTATTTTAGTAGATATTAATAATGATATTTATAATAATTATGATACTAATATGTTTCTGATAAATTTTTACAAAAGAAAATTAAGAAGTGTTGCAGAGGCATAGAAACTCAAGTCTTTAAAAAATGTTTTTGAAAATGCTGAGTAAAAGGTTAAAAGTCAAAAAAATTTTCCTATGGAAAATAATGTAAGTCTCAGAGATGAAAAGCAAGGAACATTGCATGTTTAAAACTGGAATGGAGACCAAGGTGTTTTCTTTCAAGATGATCACAGGCATCATTGGAAATACATGTGTAGGTGGCAAGGCACTTCTAAAATTTGGTGAGAACAGAGAAGTAAAACGAGGAACGGACAGAAGATGATATGAGATGCGTTGGGAGAGATGGTACTTTAAAGACCCTACCTTGATTTTTGTTAAGGTGGAAACTAGGGAAATTAAAAATTTGGAGGCAGAAGAGTCATAATGAGTAGCATGATCTCAGAGGATGAAGCCAGTCTCATGAGGTGAAATTACTTGTATTCATAATACTAAACGTTTGGCACCTTCATCAATTTTATCATGTTCAGATAAGGTCTGGAATTTGGTTGTTGCTTTGGTGGCAGGGAAGCCTGCTCAGTCCTGACCAATGCCCACTGTGAGTCACTACCGGCCTAGAGGAGTTCCTCCCAGGATGGTGGTGGGATCTGTGAGAAGTTGGAAATTGATAGAGATTGATGGCAGCCCTGAAGAAAACGTGGATGACAAATGACTGGCTTCACACTCTGCCTGTTGCCCTCTAGATCACTGCCAGTGTTACTGTACTCCTTTCTAGTCTTAGGAACAAGGCAAAGTGACTACTCTTTACAAATAAGCCTGCTGTGTCAGGGCAATGTGCTTGATTTTCAAAATAAGACCTCTCCCAAGGCTGTGATCTGAAGGCCTTACAAAAATGAAGTTCAATTCTACCTTATTACATTTACAATGCTGTATTTTAGTGAGTTTACATTCTGATCATCAACAGTACTTAGTTCTATATTTAAAAGAGTATCAAAGCAAGGTTTCTACTCCTGCTGTGCCACCCAAGCCATGTGTTAGTTCCTGATGTAAGGATTCAGCAACTTTCCTCTGTCCATACAGGAGGCTACTATTGAGTGTTTGCAGCAGATGTCAGTGGAACCGTTTTTCTTTGGTGTTTGCCCTACTGTCCAAGCCCTGCCGTCTCAGGGAGAATATCAGCAGCTATCTGTAGACATTCACGGTGCAATTTGGATTTAAAAGACAAAATATTTTCCTAAAGTCTGAAGTGGCTGTGTGCTGGGTATATAAAACACATTCTTTCTTGCTTAAATAAACTTGTGTTAATATAATGACCAGAAAACTGGAACAAAGAGATAGTGCTTGACATCATAAAATATTAAAATGACTCGAGTTTTTGTCAGCTATCCTAAACAAATGTATCATTAAAATTATATATCTCCAGAAAGCTTAAATGTAAAGATGAATAATACAAATACAGACAGATTAACAAAATACAAAAGGTAAAAGGAAATATCAACTCAATGAAACAAAGATATAATTCAAAATATAATTACAATACTACATTATAATTTTACTCTTTATTGACATGACAAAAATGTTAATAATTTTACTTCAGATTTCTGGAAATACAGTAAGTTTTCATGTTCTATTTTTTTACTTCAAAAATATCCAGATAATTGTAACTAAAATAGGCTCCATTATAAAAATGCATAGTGAGAACAGAATGGATAAATTTATTCTGCTCTGTATAACTTACTTTCTAAAAGTCTAAATGACCGGCTTACTTGGGACTGAGACAATACTTTATTTATTTGTTTATTTATTTATTTTAATTGTTTGTTTGTGTTTTTTTGAGATTAAGATTTCCCCTTATAAACCTGAATGTCCTAGAATTCACTCTACAGAGCAGGCTGGACATGGATTCAGGAACCCTGCTTGACTCTGCCTCCTGAGAGATGGGATAAAGATGCAGACCAACATGCTGAGTTTGAAAAAGAGTTTCTCAGCCAATATGATTATTTTTGTTGTTTGTTTCCTCAACTTAACTTCCAGGTTTCCTCTGGAGCACTCACTCCCTCTCAGACTCTTTAAACAGTTGTAAATCACATTTTACTTGGGTAGATGAAGAAAAGATGGGGATAAATAAAAATTCATTGTATTCATCATTCCTAAATTCCTTCTAGCTCATTATAAAATTTTAAAATAAACTTATTCTATGCTCCTACTGGAAAACAAAAACAAGATAAAAAACAATAATCCATCACAATATATAATCAAAATAAAATAGAAACTATATAAGTGCAAAAAAACCATTGAAACTATAAACTATAGTAGGGATATAGTATCAGTGAGAAGAATAATGAGATGCAAACTTAAAAGCACACCCTCACATAAGCCTTGTAATCAGGCATTGTATCATTCGGTGCAAGGATGTTAAATTTGTGGGATAAATTAATGTATTAAATAATATTCAATGAGGCATATAATAGGAGATATGAATATTTTTATTTCACTTGCTTAATAATTTTATCATCAATTGCACAGTGTTCCTTTTTATAAGCCATCTGTTTGTGCAAAGGACTTATTTATAAGTTAGATAGAAGATAGATTGATGGATAGATATGTAATAGATAAGTAGATAATGAGATCGTCAGATAGGTAGACAGAGATGGATGATAGATCTTAATTCCTTTTAGAAATAACATGACTAGTCTTGAATTACTGTCCATCCTGATCTAGAAATAACTTCTTTACAGAATTTCATTTGCTAGAACCTGATTTTCAGACTAGATCTCTGTCAACATGCTGAGGTTATGGCCGTAATTTCTGGAGAGAACGGAAAAAAACTTCAATTTGAAAAAGATAGGAAACACATTGATCCGCAAACATATTTTGAAATAAAAGCATGTTTTTGTACATTTTACCACAATGCATATATATGTGTGTCTGTGTAAAATTACAAACTACACAAATATACCACAGCCCATTTTGTTATGAAAATTGACAATGAACAAGCATGCCTTCACCTAGTTTATTGATAAGAGGAGCTTATTTCTCAAGCCTCAAACCCAGTTCACCTTGAGATTTGACTAAACAGAGAGGAGTTAGGTAGTTTTAAAAATATTCCACTCCTAGAAAATCTTGTTAACCAGGTATTAACAAAATTAGAATTCTATTTTGTTAAATTAATGTTTTAACAATACTTTCGATTTACAGTGAAAACTTAGAGACAGGTAGCTTAAGGCCAATCAAACAGTTTGATTATACTTTTGTTTTACTAAAAGGCAATGGGTCTTTACATACACTTATTTCATATAATATTTAAAGAATACCTTAAGTTGTCAGTCTCAATAATTTTTTTATTAAAGACCATTTTGGACATTATGGAATTGACTATCACACATACAAAATATACCTTATTTTATTATTTATTTGATAAAGCTTCATAAATTACTGATCTTTTATTAAGCCAGTGAAATTATTAAGAACCATAACAGAGACTTCATTTAGGTCACAAAGAATGTAATAGTGCTCAATGTAAAATAGGGATTTGTTGAATGTTCTGATTATTATATTTCAATTATTAAAAACTGTTGGTAGAACCACTCTTTATTATAGGCAAGAAGAGAAATATCTGTGACCTGTTCTGTCTAGTAGCAAACTCTGCCAAGACATTTAATTATCCCATTATACTATATGTAAAAAAATAATAGAGATAAACTGAACTAAGATCTCTTCTTTATATAAAAAAGATGAGCAGAAAAATTACACCATTAAAATCTATATTTTCTATTAATATTTATGACTTCTCTTGAAACACAGTCATTTGAAAAAGACAACAAACAGCTTTGCTTGCAGCAGTGGTAAATATGGAATATTTTGAAAATTACATCCTATGTCTTAAAACTTTGATATCTGTTATACAAAAATGCAGTTTCTAGTTTTTTACTGATTAGTTTTGAATATTAAAAAAGGCCAATGAGCATATTCAACATAAATATCAGAGAAATATTACTTTCAAAATGCTGATCAAGAATAAAACCAGCTGATGTTTGTAAATCATAGAGTCCCTGAGAGTTCTTAAAAGATGGGAGAAAAGAGATGTAAACAGCACCACACAAAGCTGCTATCTTTGGGAATTTTTCTTGAGTACAAAGAAAAAGACTTACAACTGTTATTAGTAGCAGTTGAAGGCAATCATGAACCAGAGGCTGTTCCTGGACATCTTGGCTATTGTTATATTATTACAGAGTCCCACAGTGAGTCTTCTCATGTACAGTACATCCTGCATCTTTTGATTCTTTTGTCCACTCTCTCAACCTGCTCAGCCAGAAACCTTCAGCCAAGAAAGATTTATGGGCTCCCACTAACAGGGTCAATCCTGTTTTATCATCAGAGGAGCTTCATAAAAATAATAACATCCATCTACTGCTCTGTTGAGCCAACTCTCTTGGCGTCAACATTTTGTGTTTATCTTAACAACCAGTGCACATTCGAAGCTCCATGCTGAAATGAGTACCCCATCAATTCTAGGAGAGCACGGTAGCCCAGAATTCTGTGACTTGTCAACCCGATGTCACCCAAGCTAATGAATAGGTCTTGGTGTTTTTACTCTTGAAAGGTCAATGAGGTTTGCATATTGGGATAATAATGAGTTTCCACAGCAAAGAATTTGCAACCCGAAAAGTCAAACTTATTTCAATAGAAAAAATTACAAGTTAAGATGTTACAAATATATTTTAAAAGGTGAAAATATTTTAAATGAATACATTTTAGAACTTATTGTTCTCCAGTCATGTGTAAGCCTGACTGAAGATGTAATTTAAGGAGATTTAGCAGCATATTACAATAGTATAAACTTTGTTCTTTTAAAAAAAAATATCTTCCACAAGCTACTTTCATACGATAAGGCTATGGAAAACAATCTCCCGAGTTGTAATCATTACATAGTTTCCAATAGGCAAAGCACGCCTCATTTAGCATTTTGAGTGTCTCATAAATCAATTAAATTATTGTTCCTGAAAGTTTGATCATTTAAATTTTTAAAACATTCATTTTTCTTTCTGGTAGTATAAATTTATAAGATTTTTACAAAATGTTTTGGGATTTCCTTCTGGAATGGAATGTGCATAAAAATCCAAAGCAATGCCCAATATTTTAATATAATTGCATGAAGTAGTTCTTTCACAAAAGATTGTCCTTAACAATCCGGTTCCTCTGCACTGTGATGAGAGAGGCTTTCATGGGTCTTTGGCCAAAGTTGCATCCTCAGTTAATGCTCCCACTCTTCTTCCTTAAGTGTCCTGGGATTTTTCACATCCGCCAATACAGACAGGAACTTGGTTTTATACCTCAAGTGCCTCAAGAAAAAGATGGATCTTTTTTTCATATAATGACCCATGTTGTAATTACTAATGAAAAAGTAATATTGTCCACCATGACTTCTGCACTCTGCAAGGAACATTTTAGTAATAAAGAACAGAATTCTAAATGCACAGAGCATAAGGCATTTGAATCAAGTATGGAAGAAAATCAATACAAGAAAATAAAAAGTAATCCTGAATTTTAAAGCACAAAGGGTATTTAGGAAAATAAATGAAATGCCCATTTTCTGCCCCAGAATTCGTGTCTTTTAAGATAGACATGCCTTAAAGCAATTTTATGCTAAATAGTGCCTATGCTGATTAAACTACTTATGAATACTAGATTCACTCAAGAATGAATATTTTAGTAATAATATCTCCAGCATTAGGAATGTTATGCTAAGTGGAGGCAATAAAATTCTGAGTAACTTAGAGTTTATAAATATAAGCACTCAAATCTACCATGCTTATAAGTAAATGAGATAAAATTCACATAGTGCTTAATTCATTCCTCAGTTTTTGAATCAAGTAAGATGTATTATATACTCACTTCTGTCTGTCCAGTACCTGAAGAAACAGTGGTAATGTAGGAAATATTCCATTGAGACTCCAGAGGAGAGGAAAAACAAAATGTGAACAAGCAAGTGTGTAAGCTAATATGTGCAAAAATATATAAATCATACCTGGTGTTATGCTGCAGCAGTCCCTCATGCAGGCCATGACTCTCAGTCATCTTAACATGCTTGCTGAACTAGTGATAATTATACTATTTGTTCTCCATTAGATATGAAGATTGGAAATAATTTACTTTATTGGTGTTTCTGTCATTAGACACTTAGATACAGTCCTGATTATGTGGCAGCACAAAGTATGTAATGTTTCTGAGGACTTTAACATATTAACTAATTCAATTCACTTCATTATACTAGAGACAGATGATAAATGACCATATCCTACAGCAAGTTTAACAACATAGCCCCAGATGAAACCCCAAAGGCCACATGAACTATCATATGGGACTTTTTAAGGACATAGTTTCTCTAGTTGATGGAAAATTCACACTTTTGCATCTGTTAGGACTACAGAACATATCAAAGGAAATAGGAAGACAAAGGAGACACATAGTTATCTGGGGACACTTTAAAGTCCTCCATGGATAAATACTATGTAGACCCTCCCAGAGGACTTAAACTCACGTATTATATATATGTGATGGAATGGTATTGAACTAAATTCATACCAACTATTTTGTTCTATATAATCTGTAGGTAATTTTGGTATTGAGGTCAGATTTCAGGGGACTCATATATACCAGGCAAGTATTCTACCTCTAAGCTGAGTCTACGAGCTACTAATATTAATTTTGATAAAATGTATAAACATTTGCAGTCAAACTCTAGAATAAAGAATAGCAGTACCAAAGATGTCACTCAGAATTCTTTTATAAGGGCAATGTCAACAGAGATCAAAAGGTTATAAATGTAGATAGGTGGCAATATTCCAAAGTTATTTCTCTGAAACATTTGCTTGGTACTCATCACAACTATGTAAATACAGTAAAATACATGCTTATTTGTAAAGTCAACTTCCCTGTTTGATATAGCACACTAAAAGTGATTATCGAAGATGTCAGTTTTATATTTTAAACCTTATATTAATACAGAGATTTTTTACTCTTCTATAGACATAAGACCTTCTCTATAGCCTGTATAAAGGTAGATAACAGAAAATTAGGGCAAGACATTGTCAGAACTTTTTTATACCCTGTAGAAAAGAGTAATAATAATAAATTTTCACTAGCAATGGACAAGTTCTGACATTCAACAGGACAGTAGAGTTGACAAAAAGAAAATAGTGTAATAGATATTTCTAATTATTGTCCTTAAGGTGTGCCTTGGACTGTGCATGATAGATACCATTAAAATTATGAACTCTTATGAGCTCATTTCTCTGATTGCTGAGTCAGAATATCTGAGAAAAGCCACATAAAGAAACAGGGTTTTGGTTGGCTCCCAGTTTGAAGGAAACTGTCCATCAGAGAGCAGTCCTGGCTGCTGAAGTATAAGAGAGCTTGTTACATTGTATCCTCAGTTACAGTGCAGGATGCAGACAGGATGTGGCACAGCAAAATAAAATCTCAAGGACTACTTAATGCTCATTTTCCCTCAGTGCTGTCTCATTTCCAATAAGCTCCAACAGCTCCATCAAAGTGGAGGATGGCTCAGCAGTTAAGAGCACTGGCTGCTCTTTAGAGGCCCTGAGTTCATTTCCCAGCACCACAAGCATGATGGCTCAAAACTCTCTGTAACTATAGTTCAGGGTCTCTAAGACTTCTTCTGGTGTGCATATGTTCATGAAGGCCAAACACCTATATGCATAAATAAATAAATCTTAAAGAAAAAAGCTATATCAAATGAAAAGTACCAGTTTAAATACACAAGTCATTAAGGTCTGTGGTGTTTTGAATAAGAATGCCCCCCAACTCTCTGTAGGAACATATATTTGCATACTTAGTCTCAAATAGAATTGTGGAGAAGGATTAGGAGGTAAGGCTATTTTGGAGTAGGTGTGATCTTGTTGAAGGGGGTGTATCATTGGGGAGTGCATTTTGAGGTTTCAAAATCTTACAAAGGCTCAATTTCTCTCCTTGTTCTATTTTCTTTTCTTCTTTTTCTTCCCTTTCCTTTTCTTTCTTTCTTTTCCATTATGTTCTTGTCTTATCTTATATTTCCTCTTCTCTTCCTCTCCTCTCCTCTCTCTCCCTTTCCCTCTTCCTTCTTCCTTCTCTCCTCTCCTCTCCTCTCCCTCTCCTCTCCTCTCCTCTCCTCTTCTGTTCTCTTCTCTCTTCTCTCTTTTCCCCTCCCCCTCCCCTCTTTTCTTCTCACTTCTTCTCTCCTAACCCCTCCTCTCTCCTCCAGTTCCCTCCTCTCCAGTCTTCTCTTCTCTCTCCCACCTCTCTGTCTCTGCCTTCTATGAATCAGGCTGTACTTGTCAGCTACTTCTCAGAACTATGCTTTCCTGTGTAACACCATGCTTCCAGCCATGATGATAAACTCTGCAACTGTAAAGATGCCCTAAATTAAATGCCTTCACTTATATGAGTTGGATGGGTTATGATGTTTCTTCAGAACCATAGAACACTAAGAAAGGAGCATTTCATATACAAACAGCATTCTATAGTGGTTACTCATAGGCTCATGGCTATATCATAGTGAAAACATGCATTTGTTCTAAACTTAAAGATTCCTAGTCTTTAAAAGTCACCAAATAGTCTTTTCCAGTCCATAATCTCTTCAGGGATTCAAATAAATCTCAATTGTCAGCCAATATTTTTAAAGAGTTTCCTTTTTACAGAGGCTCAGAGTTAATGTTCTTATTCCAAAAGCACAAATAGAAACAGAAAAGTGTGGACCAAAGGCAATATTGAAACCCAGCAAGGAAAACACGAAATTCCTTATCTGGCACAATGAACTAGTGATGGAATCATCTGGGCTCCAGTGGCCTTGTGCAAAAGGATTACTCTAGTTCTACAATATATGTAGTTTTTCTCTTGGGTCAACTTCAATCTTTGACTGTAGCTTTCCTCAAAATTCATCCTATAGTCTTGACATGAAACCTTTGAACTGGTTTATTACCTTTCGGTCTTCATATTTTCAGCTTTGTGTATTGGCCATTCTCCACTTTGTGGAGAATCTTACTGTGTGGTGCATCTTCTGGCTTTAGCAAGCTTCAATGTTACCCTCACCCTTACCTTTTGTCTCTGCAAAACCAGTACCAAAGGAATGGCACCACTTTTCTTTTCTGCCAGCTACAGGTATATTCCAGCCCTATCACAACTGAACCGATATACCTGCACCTTGGTATCTGAATTTGGTTTTGATGAACAGTCTCAGTTTGAGCTCCCTCCACCTAAATGAATTTATATTTCACTAGCTGGCTTTGATTGGTGATGTTTGTTTCTCCTGCATCTTTCCTCTAGAGAAAAAAAAAAATAGAAGGAGCCTCCTCTTTTATGGTGCCAATCAAATTATTTAACAATTACAGCAGTTTCCTCAAAACCCAGTATGTTGGCAACTTTAAAATTATTCATGCTCTTTTCATGCCAAGTGTATTTTTAATACCTTAATGCTTTTAATCCTTATAAACTCAGTCTGAGCACTATGCTATTTTGAAATGCTATGCCAAGTGAATAAATGTCATTGGGTTTTTATAAGTTAAATAGATATTCACTACAGAATTTTGCAAATTTCTTTTTATTTTTTTATTTTTAAATTTTTATTGGAGTATTTTCTTTATTTACATTTCAATCATTATCCCCTTTTCCGGTTCCCCAACCCCCAGAAACCCCTTGCTTCTATGAAGATGTTCTTTCACTCACACACACACTCCCACCTCCCTGGTTTCAAATTCCCCTAAACAAAAAAATTTAAAAGAATTTTTATACAATGTATTTTGATCATATTCACTTTCTGTTTCCCAAATCCTCCCAGACTCCTCACTGTACCCACCCAATAATACAGTCACCTTACGATAGAAATATCAAAATAAAACAAAATAAACAATCAAAAAAGTACACATATAAAACCATGGTGTCGATTTTGTATGGCCAACAACTTCTGGGCATAGGGCCTGTCCTAGAGGTTGGTTGATATATCCAGTTCCATTCCATTGAAAAAACTGATTAGTCCTCTCTTACCAGGTATCAATTAGAAAGCAACTTCTGAGCTAGGGGCTGGACTTTGTTTTCATCTCCTTTCTCAATGATGAGATTTTCTCTAGCTTGAATTTGTGAAGGTCTTGTGAATGCTATCACAGTCTGAGTTCATATGAGTATCACTTGTGTTCTGTCTGCTTCCTTGGAATCATCCGTCACTTCAAACCATACAATTTTTTTGCTTCCTCTTTTGAAAAGACTCCTGAGCTTTATTCAACCTCACCAAGTTATTCTTGACACTTTGGTGGATTATTGCCAAAATATAACATGAATGGACTATAACTCCGTTCAAATTAAGAGTCCTTGTTCCCTTATGAAAACCCATAAGCTGGGCCTCCATTTTCTTATTCTGGCCTTCCAACTGCTTACCAGGTGTCCTATTAAGCTCCGTGAAAACAACCAAGGGATTTTGGGTCTTTTAACTCAACCTCTTCCATAGTTTCTTCATAAACCAGTTACAAAGGCATAACAACAAAATGGTTAAGTTTAATAATAGTAACAATCCCACCACTTATATAAATTTTCTGTATTTGTTACTTAATGGAAGATGGGTTCATTAGGGTTTATGGACACACTTCATGATGGCAGAGAAAGGAAGTGTTGCAGAACAGGGCTTGATATACTGTATCCACAGATCCTCAGTAAGGAAGCAGTAGACAGGAAATGGGGCAGGCTATTAAAGCTTCCAGGGTCATTTCTAGGGATTCAATTCCTCCTGTGATGTTCTTTCTCTAAAGGCTCCATGTTTACCAACACCGGTACATCAATAAAAGCCTGGGTGTTCAAAACCCATGCATCTAGACATTTCTCAGTCACCTCTCAATAGAAAACATCAACAATTTCAACATCACATTACACGGCACTTCATTCTATCACATGCTGTTCTCAGGATGCTGCTCTGAAATATATGTAATGCATTGCAAATAGGAACAGAAGTATATCTAACTCCAAGACTCAAGCAACCATTTAACATCTGCTATAAGCACAGACCATCATGAATAATTCTAATGAAGAATGAAATTTTTTCATTGTATATCTATCAAGGGTTTTCATTTACTCAAATTACAGGATAAAGTACATTTCAGTTTTTTGTGTCTATCTAGTGAACAGAAGTAATGGACATAACTGAAATATATTGCATTGAACACAAATAGTCAAGTGACAGCTCTTCTACAATCAATGCCCTGTTGTTTCTAGAACATGTATAGTTTCCTGTATAAAAATGCCATCTAAAACAAACTTCAGAAGTATTCTTTTACTACATAATTTCACATTTTCCAATAAGTACTAGGTACAAAAAACTGCACAAACTGATTTTTAGCAAAAGTGGAAATGTCTGTATAATCAAAGTTCAAATAAATAAAATATATACACAAAGAATAATGTCTTCCTTCAGTCCATGACACTCTTTGAATGTGCATGAACAACTGTGTTTCTGTTAGTTATATCTTGATCATAGTTTTATATCATTAAATACTTTTTATCATTTACTTATTGATTCTTTACTCAACCTTATACTCAACAAGGGCAGAAATCATTAGCATAAATTATCACTGTTTCATAAAGAGCAGTAGACAGGCAATACATGAAATTTCATTAAAGGGAAGGGATGGAGAGTCATAGGAAGGAAAGAATGGATAGGGAGGAGGAAGGAAGGAAGAGAAGAAAAGAATGAAAGGGGCAGAAGGAAAGAAGGAACGGAGGAGGAATGTCCCTAGTTAGGATTTCTGTTACTCTGAAGAGACAACTTGGCCAAGACAACACTTACTTGAGACAACTTTTAATTGGAACCAGCTTATAGGTTCAGAGGATTATCAACAATGTGAGAGCATGGCAGCATCCAGATAGACATGTTGCAGGAGGAAATAGAGAGTTCTACATCTTGAGGAATGCCAATAGAAAAAGACTGTCTCAAGGCACTGAGGAGGAGGGTCTCACAGCCCTGCTCCACAGTGACACACTCACTTCATCAAGATGACACATACTCCAGCAAGGCCAAACCTCCTAATAGTGCACTCCTAGGTCCAGCATATGCAACCATCACAGGAATGAGAGGAAAGAAAGTAGGAAGGAAGGAAGGAAGGAAGGAAGGAAGGAAGGAGGGAGGAGGGAGGGAGGGAGGGAGGAGGGAGGGAGGAGGGGAAGGGAGGGGAGGGGAAAGGTTCCACAACCGGTCTTTGCTCCTGACCCTTCCCCATCCTTCTCCTCTTGGTACTTTCACAATGGAGTCTTTGCCTCCCTCATCTTCAGTTTGCTTCACTTTGGAGCTCATTCTCCACTTACTCTATGAAATACTCTGTTTGACAACTCTGTAAATGTTTGTTACTTTTCTGATGATTAGCAATTTTCCAATCACAATCGTTTTTATAGGCTACATTCCCAAGAAAAATGTTTTCCAATTTTTATGTATAAACATTCTAAAGTAATGTACCAGAAAATTGCTTGATTTTTCTTGTAAAGACTGATGCTAGTCTTATTTGTTTATGAATTTCAAATGTACTTAAATATGGTAGCAAAGTATGAAATTAATACATAATTATTATTCATATGACACTTTTACTTTATTTTTACCCTGTTTCATTTGTTTTACTATTCTCTCTACCTTTCTCTATCTCTGTCTTTGTCTCTGTATCTTCTCTATCTGTGTGTATCTCTGTTTCTCTCTCTCTCTCTCTTGTTCTCTCTTTCTCTCTCTCTCACACACACATACACACTCCCCAATATTTTCTGCTAACTTCTCATCTCATAATAACATAGGTAATAACATGTCCTTCTAACTGCTAAAGTCTTAGCATTTGGTTCCTAAATATATGATGTTTGATTACATAATTCCAGTACAATTTTTTAAAAAATAGGCATGATTTATCTATTGTTTTTATGTAATGTATCTTTTTCATATTTCCTCTTTAATGCTAACTCGAAGCTTTAGAAAAAGCACATTCTGTGTGGCCACACACACACCATTTAGATCTGGCAAAGTATGCCATGCCCTGTTGGCAACTATTCATTTGCTAATAGTATTGTTGAAAAACAGAGCAATAGCTTTCAATGCCAGTCATCAACCACAATTGGCTTCACAATAGAGGCTCCTCAACAAAAGGAGTAAGAATTTCTGGATATCTGAGAATAGCTATTCACAGGCTACTGCATATGTTAAAACAGAATGTAGTACCAGATATAATACATTAGAGTTGGCTATATTCATCTAAAATAGTTGAGTTAAATAAATTGATTTCTGGCAAACTTGCTTCTCCACAAGGCAGTAGTTCTCAACTTGTGGGTCATGACCCCCTTTGAGTCAACCCATTCACATGGATCACATCACATCTTGCACATCAGATATTTACAGTATTATTCATATTAATTATAAAATTACAGTTGTGATTTAGCAATGAAAGTGATTTTATGGTTGAGATCTACATGGGAAATATACTAAAAGAACCACAGCCTTAAGACAGTAGGGAACCATGCCTGTATAGCAAAATTGCTCATGATCTAAGAACCCATAAGAGAAGCACACTATGCTGGGGGTAGGGGACGTATGCAGAGAAAGAATGTCTTTCTCCCCGTTATCAGGTGATTATGCAATCTTCCAGTAAGTTATCAGAAAGCACCTAATTTATAAAAACCCTGCCTATCTGAGAGTGAATAAGTTTAAGAAATAGAGATTTTACCACAAAGCATTATTCAAAGTGTGACTTCATGTTCATTTGTTTTACCTTGCAACACTAGGAATAACTGTTATCTTACAGGCAAAAATAAACATCTCAATCACTGGAGTGTTTTGCCTGATGATTCAATTTAAAATTCCATCACTTTAACTCTCAGAAACCCAAAGATGTTGGTTGCTACCCCAGATTTGTACATTTCCTCTCCTTTATTTAAATTTACTTAGAAGTTGGCATACTTCCAAATACCACCCTACCCCTTGATGTTTTTGCTGCAGTGTTCAGATATAATTCAATCCATGTGTTTCCGATTCATTTATTCTCATGTCATCAAAACATTGTTCGCTTAGAATTGTTTGATGCCCAAGTAGTCTTACCAAACTCGTTCATACACCATTTCCTTTAGCAGCACAAAGGATGAGGTTTATAAGCCCAGAAATCGGTAGAAAAGTGTTTTTAATTTTAAATTAGCAATACGTAACT
>Read6_27390b19-f958-42be-8dfa-4e8c63ee863a
GATGTACTTCGTTCAGTTACGTATTGCTAAGTGTTCGTCATGGTAGGGAAGCAAGGCAGTAAATGGCAGGGAATAGTAGTACATCTGAGAGATCACATGTGAACCACAAGCTTGAAGCTGGGAGTCTGCTCCCAGTGGTACGTATTCTGCAGCAAAGGCTGGGTCACCTCGATCTGTACAAACAGTGGGACTCAGAAGAGTAAGTGTTCAAACACCTGAGACTATGGGGCATTTCTCATTTTAGCCACCATACTCATTATTATACATATCTGAAATCTATTTTATGAGTAATATAATAATTTACAAACAGAGAATCAAAAACAGCCTTTTAAGATAATTTTTTTCTAGAGACTACTAACAGAAGTCTAATATAAGCACTTAATGTGATATGTAATCAATGAAAATGGCCATCCTAATTCTTGGATCTTTGATTAAATCATTGAGGTATAGGTATTAGCAAAATAGTATAAAATGAACTTGTTTTAAACTCTAGCAAACTCTAATGGGCATGCTTTTTATAGCTCTCCTGCTACAAGTGTGTATTACATTAGAGGCTTCTTGTTGAGTCAAATATAAAAATCTCAAGAAACTCTGGATGAACTGAGATATAAAGTATGACTTTTACAGATCTCATTGATTTCCAGGCTTCATCACTAAATTAAAAAAATGCTTCAAAGTAAGGAGAGGAAGCTGAACCTTATAAACTGAAAATGGAAACGTTTGGATGACTCCACTCACAGAGCTTATGAGTTCTTAAAATAGGAAGGCCTGTTGTCTAGATTTCACTGAGGCAAAACTGACACAGAATCCAGCCTGTCTGAAAAAACTCCCACTGTGCTGATGTGCAAAGCAGAACCAAGACTTGTCTTCTTGTAGTGATGTGGCCACATAAAGACACACATGGCTCTGGTTTAATAAGTTTATTTCTCAATAAAAGTTTGTGCTTACTTGAGTTTGTCCCTACCTCCAGTTTGCAGTTTACATAACTATTATTGCTTCTAAAGGTACTGTTTGGTTGTTTGCATTCTTGTTTATTTTTAAGGTATAGATCCTGGAAATTTGTGAAGTGACTGAGCAATATACCTAGAATTGCAATAAAATTCCAAAACACTTTTTTTCTGATGTTGGTTTCAAAGGGTCTTTTCCAGGTCTGAACCAAAAGTAAGCAGGTCTTTAAAAATGTACCAAGTTATGCCAACTTGTTTCTTTGTTTTGTTTTGTTTTTGTTGTTTTGTTTTCAGTACGAAAATGTCTTCTGAACATGGTAAATATTGTTCATAAGAGGGCTTTGTTTTTAAAATTATTATTAAGTGTAAAAAATATTGAAATTCAGTGTACGAAATGCAGCCATTTTCTAAACTATGGTAGAAAATTCACATTATAAGCTCCAACAGGGGTTGTGTAAATGATGAGTAAATAGAGCTACAAGGATGAGCCACAATCAAATGCAGTGGCAAAATCAATAGGAAGAGGTAAGAGTTTAGGGTAGGATTCAAAAGCTTACCATGACCAGGAAGGCACTTGTGAGGATGACAAAAGCTGTGTAAGTTCACTTGGAATGCATGACTTAGAAAACCTGGAACAAATTGTAGAAATAAATGAATGCTTTTGTTTTATTAGAGCCAGACTGGTGTCTTCCTTCAATGAGTGGGAAATCAGAAGATGTTTATGACAGCAAAATTCTCAAAGATGTCTGAATGCCAGACCATGGTAAGTGAACTCTGTTATTGAGCAGGTTCTAAGTGTATGTATGAGGATCTATCTAAGAGTCTGAAAGGCTGAATTGAAGAGAATAAAGATTACAATAGGGTGAGGGTATACAGGCTGCAGTAACAGTTTGGGGAATGTACTACTCCACACCAGGACCTGCTGCTGATGAGGAAATAGGACAAACGAGAGCTATTAAAGTGGAAGACTGTGCAGAAGTAACACATAAAAGTGTTAATTATTCTAAAACCTGAGCCCTGTATTCCCCAGAAAAGAATTTTCATTTAATGAGAACTGAAGAGATACAATTTTGAAAGGATCCATATTAGAAAATTTGAGTCTTCAAGGCTGGAGATATTATTCAGTGGTACAGTTTCTGGCCTGATATATAAAGCCAGGAATTCAATCCTTGGTCCTAAGCATAAAAAGGAATGATGAGTTTTTCAAGAAAAATTAAACAGGAAAAATGTTATAGCAAATTATGGAAAAGGCAAATAAAAATTTAACATGACATGGTAAGAATAGCATGGTAAGGAGCAAACCCACAGTCATAGAAGTAGGATAAGTGGGAAGGAAAAACTGAGATAACAAGGAGCCCTTCTTATGGGGCAGAAGCACAGTGGACCCCGGGAGGAAAAGCTCCAGATGGTAAAAACCTGAGATACTGCCGCCTGGTTCAATCATGCTGATTAGCCCTCTATAGTCAGATACAAAAAAAAGTCAAAGGATCATGAGAACTGGAAAAGACCATGGATTGGTGATTGATAGAACTTTGGTAAATAAAAGTGATCTTAGGGAATTGTATGTAGCTAGTTCACAAATTAGAGCAACCAAGCTCTTAATAATAAAGATAACTGAAAAAAGGAAATGAGTGGATATTGTTATTATTGTAAATATTGTAATAGGACTTTCTTTGGTTTATATCAAAGCCACTTCATTTATATTGAATAATGAGTTTTGAACTATGTAACACATCAAGATCCACCATGACAATGCCACAAGATAGTTTCATAGCTCTGAAACAACATTGTGTTTCTTCACCTATTTGTCCTTCCTTCTTCTCCTTCACTGCTGGGAAAGGCATTTTATCATTGCCATTGTCTTGAAGTTTGTCTGATATCATCATTTTTGGAGTTACAATTTTCCTCTTTAAGACTGATTTAACTTACATACAACTGCCAAATTAAAAGTTCCCCCCTGTGATTGTTTTTCTTGGGTTAATACCTCATTCCAATTTTAGTGCTGAGTAGCTCTCCGTTGTATTACTGTGCCAAATAAGGACTCATATATGAAAGGATATCTTGTTTGTTTTCATTTGTTTGTTGATTTAAAAAAAAAGTTGCAAAGACACCCAAGCACCTGCCTACATGCATCAACAGCCAAAGCAGCCTGAACAAAGACACTCAAGTACCTGCCAGGAGTGCCACTTAAGATAGAGTCAATGTGTGATGGATTGATGAGAAAGATGGACTATGCATTGGAGAGACAGAAGAGAAAACTAAGCCAAGGGATTTATATAAGGTGGAGAATCGTAGAACTGGAAGCTCAACAGTAGTGGGGAAAAAGGCTATGAGAGGTCATGGTGAGGTCCTGGCCCAGGTGCCACCAAGAGCCATGTCTGAGTTTCTGGTTCTGCTGAAGCTGGGCTCTCTGTTGATGTCTTTGGCCTGAGTTACCACCAAACACCAAGTGAATATCTGTGGTCTGGATTGCCATTGGACACCATGTCTGAGGCCATGCAATCTTGGCAGACTGTACTTCCACCTCAGACCATAGGGACTTCTGTGTTCATACTGCTTCTGGAAGCCATGTCTTGCTTTATGATCCTATTGTAGCAGGGGACTGTGTTGATGTCCCAGGACAAATCATCACCACAAGCAAGACAGATGTTCCTGGTATAGACTGATGCAGAAACACTACTGAGCTGGTCATAAGCCATCACACACAAAGAATTGACCCTGCCCTTCACCAGATGCAGCACTCTGGAGTAGACCCTGTACCTAGCCCTGTCAGCACAGTAGAGTTGGCCTAGTGTTAAAGTTACAGGTATGCTGGCCCTCAGGGCAGAGGAGAGTTGACCCTGCTGCTTCTCAGCTAAGGCAGTGGGTATACTAGGCAGAGCAGTAGTGGAGAGTTTACCCCTGACATGGGTGCTTTTAGAGCTGGTGGGCTAACCAACTCAGCTACCTCAGCTTTGAGTTGACCAACACCATCATCTACCAAATCTTTGATTTGCTGGAGTGAATGAAAGGGTCTGTCTTGCAGATCATGCAGCTTTGATCTGGATGACACAGGGCAACAACAGGATAGCTGAGAAGTCACTGTAAGGATCCAGTATTGATAGTGTAGCTGATGTCAAAGCCTCAAAAATAGACCAATGACTCATTGGAACAAACATTTGCAAGTAAAGTTATGTGGATAAAAAGGTATACTGGGAACACACTAGGACATATTACAGCTTCAATACAAAAGATGGGTTTGTTATGTTTTTTTTTATTCTATCTTATTGTGTTAGCTTTGGGGTGATTACAAGGGTGAAGGATGGATATGAAGGGACAGGAGATGGGTTGAGATTATAGATGTGCTTCAATTGGTGATGTAATCCAGTGTGAAATTCACGAGAATCAATAAAAATTTAAGGAAGAGACAGTTTCTAGAAGAAAAGCCTACAGTAATCTATTGCTTTATAAGCTAAGTTATAATGCATACATTTCATTTATCTGAAACACACAGAGACATATATTTTTAAGAATCTTAATTAGAGTACCCTACTTGGGTGAATAATACTAAGGTCAGATTTCATAAGTTTCAGCAAAACCTAAAATTTTCATTAAAGAATGCCTCTCTACTAGTTACAGGTCACTGAGGCCCTAGTTTTTGTCTAAAATAGGACACGGTATTTTTAGCGATTTTGTTGTTTCCCATTACTAGATATTAAGATCTTGTTCTAGTGCTTTTTTGTTTTTTCTTTTTTTTGTCCCTATGGTAAAAAGCTCTGACAGAAAGCAACTTAGGGGAGAAAGGGGCTTGTTTAATTCTAAAGATGATAGTCTATTATTGAGGGAAATCTGGTGTAATCTCAAACAGAAAAACTGAGATAAAATACTGCTTGAGTGGCTTATTGACAGGCCTTATACTCCGGTTTTTTGATACAATTCAAAACTACCTTCCTAGGCTAGCACTGCCACTTAGCGGAATTGGCTTTCCTATGTCAACCAACACTGCACAACAATTTCCAGGTATGTCCACACATTGGTAGATAATTGGCTGATCTCTATAATGGTACTGCACACCTTTTAAAAATTAATTAATTAGTTAATTAATTTTACACTTCTATGTTATTCCCCCACTCCGTCCACCCCTCTTACTGCTCCGTCTATACCTCCTCCCTAACCCCCTGTCTCCACATTAATGTCTGCAATCCCCCACCCTACCGGACCTCTAAACTCCCTGGGACCTCCAGTTTCTTGAAGGTTAGGTGCATCATATCTGAATGAACACAGATCCAGCAGTCCTCTGCTGTAGTGTGATAATTGGCCTCATATCAGCTGGTGTATGCTGCTCTTGGTGGTCCAGTGTTTGAGAGATTTTGGGGATCCAGAATAGTGAGACTTCTGGTCCTCTACAAGTTGCCTCCTCCTCAGCTTCTTTCAGTCTTTTCCTAATCCAACAACAGATTTAGCAGCATTTCTGTCTATTGGTTGGGTGCATCTATCTTCCTCTGACTCTTTCAGCTCCTTGTTGGGTCTTCAGAAGTGCAGTCATGCTAGGTCCCTTTTGTGAGTACTCCATTCCTCAGTGATAGTGTCAGGCCTTGAGACCTCCCCTTGAACTGGATCCTTTCACTCTTCCAGCCTATTGCTGGTTCTTCTTTTCCTCAGGCTCCTCTCCACATTTCAATCCTGTAATTCTTTCAGACTGGCACAATTATGGGTTAGAGTTGTGACTGTGGGATGCCTCCACCTTCCCTCATTTGATGCCCTGTCTTCCTGCTGAAGGTGGGCTCTATAAATTCCCTCTCCCTACTGTCATTTCATGGAAGGTCCCTCCCTTTGAGACACAAGTCTCTCACTTCCCAGATCTCTGGTGCATTCTAGAGGTTCCCCAACCTCCTACCTCCCAAGGTTTCTGTTTCCATTCTTTTTCTGCTGGCCCTCAGGGGCTTCAGTCTTTTACCTCCCCAGTACCATATCAGAGTTCCCTATCTTTTTAAAGAAATCTTTCTGCTTCAACAAATCTAATCAAGCACTCTATAGGTAAACCCAGAGATTTATTTCCTAGGTAAACCTAAGTACTCTCAATTTGGTAATTATAACCATCAAATTTTGTTAACCAAGTTGAGAAAGAACCTCTGATTTAATATTCACTCCTGATTTAAGCTTTTATTAAAAGTCCCATAGATATACCTCTGTATTTAGGATTAGTTTGAATGATTTCAGTGCACTAAATATAATCCTCTATGCAAAACCTGGTTTCTGTAGACATCCATTAACTTGTACATTTATATTTCTGCTTTTCTGTTCCTCTCCAAACTCACAAATTGCTTCATCCATAATAAATTAAGAACGAATATGTGTTTTCTTAAAGGAAATTTAAATTCTTTGTGGAAAGAGAGAGATACCCAGCTATCCTATAATTAACATTGACTTTGTCAAACTATGAGAACAAAAATGTGATAGAGATAATGGATTTATGGCTATTAACTGAACTTATCAGTCATAATGAGGCCAGATACCCTAAGCCAGATGGAGAGAAGAGGCAGTTTAGCATTAGGTTGTTGTCATAAGCGTCTTGTAGGATATAGTGGTCTAGGTTAAATGGGACATAATTTAGAAAGAGGTAATACATGTGTATGGGATTTATTGAAGTTAGAAGTGTCTGAATGTTTTAGGTGGAGATGTGTACTATAATAGGAAGAGTGTCTAGGAGACATTACTTTTATATATGTGGGCCTGGGTTTATTTCCCATCACTGTCCTCCATGGGCATGGGTGTTTCACCACATCTATTAAGTTCATCTGAACTAGCACCATGGTGAGCATTAAAAACATGGGGGAGATGGCCAGAGTGATCATGAGTTCCTCCAAGTTCACAAAGAACAACTGCATTTATAGCATTGAAGTGGAAGTACTATTTATATATATGAAATAGAACTAACCCTCATCTTAAAACAAATTCCACTCAAAATCTGATGCTATTGAAATCTCAATGTTTGCCTGAAATGTATAGCTATTATGGCAATTTTAAGAAGACATTGCTATCTCAATTCAAAGATTGATAAAAAATTTTTCTGTAATAGTTGAAGTAACTATTAACTAACTAGAAAGTTATTATTAAAATAACTATTAAATAACTAGAAAATATTCAATTGCTCATAATGCTTATTTTAGTGTTTAGTTGTTTCTATACAAAATGTTAAATTTTATGTAATTTTTCTCAGCATACTTATTTAATTATTTCCACTATATATTTCAATCAATTTTTTTTTTTTACTGAGGAGTAATTATAAATTAGTTCTGAGCCTAAATGAAGTAACAGTGGATAAATAAAAGTGATTAATTTGCTTATAGATTGATAATATTAAGAAAAATGCAGTTTCTAATCTATTTAATAGAGATATGTATTTGTTTCCTTATTAGTGTAAAGAAATCCAAACATATCTGTTTTAATTACCTCTCCTTAGCTGAGATCAAAAGACCTAGCTGAAGGGATTTAAAGACAGAATGACTTATTTTACTAAAAGGTATAGAAATGTCTGGTCTTTTGCTTTTACTGCTTTTGGACTCTAGTAAAAAGGTCATCATGGTAGAGAAAGCTGTGGCAGAGACTACTCTGACCACAGCAACTGAAGGCAGAGAGCTCGTAAGGACATGTCAGTGACCATGTAAGCATGTAAACCTATGAACACATCCTTCCTCACAGGCCAATCTACTCAATGTTCATCACCTCCAAAATTAGTGCCTTATGTTGTGGATCAAGAATTTAGCATGTGAGTCTATGTGAGACTTTTCTTATTTGGACTGTAAAGGCATCTGTGTGATATATACTTGAAGGATGAGTTAGCAAAGTAAGGGGGAGGTGGTTTAAGACATTTCATTGGGGAATTCCACCAGGGTTTCAGTACAAGAGTCATATGGTTAATGTGATCACCATTATCTTTAATAAATCATATCTACTTTTGGAGAAGTGATGGAAGATATTAAGAGGCAGTTCAGAATCCAGCTCTCTCACTGAGATTGCTTCTTGAACTGAAGTCTTAGCCTTCCACAGCTCCCTCAAACAATGCTGCTGTGGCTTTGCACAGGCAGCTCCTCCACTCCTGAGATTCCAGTAGTTGTTGTGTCTCAAAGAACAATCTCTGTGCGTGCTACGTATTTCTGTTCTTTCCTTCTTTTATTTATGCTTTTTGCACATTGATAAATTTGATCTAATAGGAATTAAAATGCTGAAAATCCCACTTTGTAGTAAGTCCCATTTATTGTCTTAATTATATTACATTAATTACAATATCTCCAAATACATGAGAGATTTTTCCACAGCATTGGTTTATCTGTTTGCATTCCAGGCCCAACAAGAAAACCTTTCCTCTGTTCCTTTCCCTGAGGCATCATCTCTCATCATATCTAGACAACAAAACAAAACAAAACAAACAAAAAAGCAAAGCAAAACAAAACAGAACAGAACAAAAGATAAAATTGTAGAGATTTTAAAATGTCTAAAAGTTAAAGAAATACTACATGGCAATTGTGTGTGTCTTTGAATGTATATAGTTTTTAGTTTGCTACCTATCAATTGCAGAAAAAGTTAAACAAATTTGTCAAAATGAATTAAATACATTGAAGGAAAATAAAATCATTGGAGGTCTAGATCAAGCAATAAGCCAGGTCATTTTTTTTTTTCTAATAGTCTTCAATCTAGATTCAAAACACCAAGGAACTGGAAAAAAAGGGTGACACAGGTTCAGCTACAAAGTCTCACTGTTTATATCTGTTAGGTCATACACATGCATTGTTGGCATCAAACTGACTTCAGAGAATCTGGGACCCCTCTGTATCACAGGAGATCTGAAATCTGTGACCTCACCTAAGGATTAGGCTAACACCTAAACATCCTGTCAATCTTCTTGAAGAATACTCTGCTTTCATTTCTTATTTTTCTCAGCTTTTTTTCCCCTCTCCTAATTAAGTAAATGTATAGGATCTATGGTGCTTGTGTTTGTACAGACATAAAGCCTTTGTCTGCACCTATGTGAAGAGCCCCATAAATTGACTTGTAGTTATGGGAAACTAAAGAGTCAGAGGATGAGTATTTTAACATAAACCGACAGAACCCCCCCACTCCGTATTGGTCAGTTATTTCCAGTCTCTGTCATGTGATGTGTGAATAGACATAATGTTTCATGAGAAACTAAAATGAGATGCTAAAAAGGCAGTGTTAACTATGGACTTAGTTATGACTTATGAAAGTAAAGGTTCAAGTTTTTACATTAAACCTATACCTTTGAGACAGCACTTAGGCATGACAGGACTTCCTTTATCTGCAGCAGAATAAAGCTGTGGCCAGTGTTTGGTTCTGGCGGGATTTTTGGCTTTGTTACATCCTAGCAAGATATTCCTGGATCCCTGCTGCGCGCATTCTGATGTGAAATGCCAAGGTTACCATTCTAAATAAAGATAAAAATTATGAAATGAAAAAAAAATCAAGTTGCATACTGTCTTTTTCTAAAGCTACTCTGAGATGACAAAAAGGCTGTTCCTTATGAGACATCCCAAGTCACACACTGAGGTAGAGTCTTGGACAAACTGGTAATTATTTGTAAGAATTGAAAGCAGGATCCTGGGTACTGCTTTCTAACAAGTTGTTCTCACATTTTTATTATTCTGATGAGTAGATACATAATGTAAATTAATAACACAATTCAATTATAAAGAGGTCAAGCAATATTAAGCCATTAAGTTCCCTCACAGACTTGGTGTAGGTGGGATAAAACTTCTATGACCTCAAAGAAGTTGTCTTCTACATAGAGGTGTTGTATATAGTGCAACATTTCTTATCCTAGAAGTCTAATTGAAAGTTTTTGCTTTAAGCCATGTTAATTTAAATCATGTTAGAGGTTTACTACTGAATCATTCACTATTAATATGCACAAACTAAATTTGCTTTCAATTTATTCATTCATTTATTTATTTATTTATTTATTTATATTAGATATTTTCTTTATATACATTTCAAATGCTATTAGGAAAGTTCCCTATACCCTCCTCCACCCTCCACCCTCGCCCCTGCTCCCCTACCACTCCTTCTTCTTGGCCCTGGCATTTCCCCTGTACTGGGGCATATAAAGTTTGCAATACCAAGGGGACTCTCTTCCTGTGATGGCCGACTAGGCCATCTTTCGCCCATATGCAGCTAGAGATGTAAAGGCTCTGGGGGATACTGGGTAGTTAATATTGTTGTTCCACCTATAGGGTTGCAGACCCCTTCAGCTCCTTGGGTACTTTCTCTAGCTTCTCCATTGGCGGCCCTGTGTTCCATCTTATAGATGACTGTGAGCATCTACTTCTGTATTTGTAAGGCACTGACATGGCACCTCATACGAGACAGCTATAACAGGGTCCTTCAACAAAATCTTTCTGGCATATGCAATAGTGTCTGGGTTTGGTGGTTGATTATGGGATGGATCTCCGGGTGGGGTAGTCTCTGGATAGTCCATCCTTAATTTAAGAAATTTCTTTTGCAGTAGTATCAATGATCATAGACTTTAAACTGAAAATGAGAGATATTGAAAGCTTCTATGATAACTAACCCACACTTAAAAAAAAAGCAAAAACAAACAAACAACAGCAAAAACAGTCCAGACAGGAAGTTTGCTCTTAAAATGTATGATAAAGATGCTGAAGTTACACCTCTTCATAGTTGATAGCTTCTTGCAGGCGTTTGAGAAGGACTCAGTTATCCACTGAGAGTCAATAGCTCAGTGACTATTTGGGCAACATACAGTGAATTTAGTGTATTTGGGAAGGCAGGGAAGGGAGAAGATGAAGGTCGAATCATGCACCTCATAGGATTGGGAGCAACAGTGATCATAGTGCGTATGTGAAATTCCAAATAATTAATAGAAATATATAATTTAGGGAAGGTAAGGATGAGCTAAAAGAATTTAAAATCCAAAACTTCATTGTGATCTAACTGACCATTTGTTTAATTTTAATAATTATTCAAATATTTAAGTATCAATTATTTGTTTAAATTATTTAAATATTTGTTTAAATATTATTTGAATAAATATTTGACTAAATATTTAATAAATAAAATCTTATTTATTCTTTACAATAGCATGGTGCAACTTCTCCACAAAATTGATGTCAGGTTGCATATTAATTAATATTAATTTATCAATATCGATATTAATTTGATATTAATTTAATTTATTGATATTGATATTAATTTCAAGAAGCAAGCTAATATGTATAAAATTTGGAAAACATAGCTAAATTCTATGAATAGCCTAGTATGAAATAGGAAATGTTTAGACTCCACAGTGACATGAAGGTTTTAAAATGAAATTATTTCTCACTACTTTTAGATATATTTCTCTGTCATTCTTCATTAAGTAATATCATGGTCAGTGGGACACAGAGGGAGCTGGCTTTACCTATTTTTATTAGAATATTTTTAGACAATTTACTTCCTAGAATGTGGATTTAAAGGATGTCAGGTTATCTTGGCTTGAACTTGAAATGATGGATATCTAGTAAGACCTGTGTTTTTATGAAATTGTGTTTGCTCTTATGTAATGAACTAAGACATCAGCAGGAATCTGTAATTTTCAATTTTTATACTGTTCTTTCTATCCCTATTCTTATGATGCTGCTCAGGGCCTGATGTTGGAAGGGTGCAACTTGAAATGACCCATAAAGTGTGCTGACTGTACAAGACTTTCTTTTACTTAATTTTGAACTACTAGGGAAGATATTTTGAAAAATCTTTATGTATTTATGACTTCAGAAAAATAATAGAACCACCCAAGATGTTGTTTTTTTTTTTTTTTTTTTTTTTTTTTTTTTTATAATTTAATAGAATTCCCTACTGCCAAACAGCAACTCTACTTTGAATGAGTTATTGGTGCATTAAAAATATAGAGACTATGCTTTTATTAATATTTTTGGTATATGTTTTATAGAATGACGAAATTTTTCTCTGATGTGTTTTACATTTAGTAACATGAATTTTATTGACAGTAAGCTTAAGTATACATTTCACATTGCTCTGTGATACAAGAATATAATCACTCCTTCTGCTCCCATGTTTGTGCTTTCAATAGAATTTGGCCTTGGATAAGTTAATAATGCCAAATATGTTTAAATAATTAGATGTAAATCAAAAGCTTATTATGATCATTCATATGTGCTCATGTGTATGTATTTTCAGCTGAAGTAGAAGTATTATCAATACTAAATGAAAATTCATTTTATACATAAAATATTTACATAACAGTTTCTGCTTTTAAATTTATGCATATTATAATGTTCCTAACTAGTGTTGGTATCTTGTAGATTGGAGAAGATTGATTTTGGTGACTGACATGTGTTGTGGAGTTTAAAAATAATCATTGTAATTGTTTCAACAGCCAAATCAAATTTTAAGTAGGTGACTTAAGATAAGTGAAACATGTAGTAAAGCCAGTTCAAATATATTTAAATTTTAGAAAATAGGCTATATCAATCATCAAAATAAGAAAAGCAATCTTGTGAAAGATCAAATAATCTGAGGTTTAAAAATGAATTTCTGCAAAAATAGCATTTCACAATTGTTGTTGATCAACACATGATAATTAAGACTACTTTTTTGGGAAGCTGTTGTTCTTTTAGTAGGTTCATGGACTGTTGAGTCTGGCTTTAGAGAGTATGACTAAGCATATGTGCAGAAGTCTTAAATCCAAATAGCAACATGATTTTTCTATATTTCCTTTAGGTATTTAATTCTTTTTTCTTGACACGTACTTAAATTAAAATATAATTTCATTAACTCTACCTTTTCCTTTCCTTCCTTCAACTCTCTCCATTATTCATCCATTTAAAATTGACAATCTGATCTTCTATCCCACAGCTCTCAGAGACCAGTCCAAGCTGGAGAATATGCTAGCCACAGAAGCAACAGAGATTCTTAGACAGGGTCCCTTTAGGGCTTCAACCTCAGCTAGGCGGAGCTGACTTTCAGTCACCTCTGTGCATCTTCCCACAAGAGTAGAGGTTGCCTACAGCAAGTGCCCAGATACCCAAGACTCAGGTGAGATCAACTTTATTTTCTATCCTGGCTCTCTCAGAGACCAGTTCACCCAGGAGAATGCATGGGCCACCGAAGCAACAGAGCTTCTTGCACAGGGGTACCTTCAAGCCTTCATCCCTAGCCAGGAGGACTTTCAGTACTCTTCTATGCCTTCCCCACCAGAGAGCTTGTCTGCAGTGAGTGCTCTGACCCCAGTTACTCAGGAGAAGGCTGGTCTCCCAGGAGTGCTGACAGAGGCTAATAGACTCACAGATGGAACAAGCTCCAGTCAGAGACAGATAGAACATCTAACACTAGAGATTACAAGATGGCATAAGACAAAAGTAAGAATCTTACTAATAGAAACAAAGATCACTCAAGCATCAACAGAACCCAGTACTCCCACCACAGTGAGTCCTGGATACTAACACACTGGAAAAGCAAGATTGGGTTTAAAATCATATCTCATGATGCTGGTAGAGGATTTTAAGAAGGACAATAATGACTCCCTTAAAGAAAAAGGAGAGTACTGCTAAACAAGAAGAAGTCCTTAAGAGAAACAAAAATCCCTTAAAGAATTACAGGAAAACATAACCAAAGAGGTGAAGGAATTGAACAAAGCCACCCAATATCTAAAAAATGGAAGTAGAAACAATAAAAGAAAGCAAAAAGGAGAGAACTCTGGAGATAGAAATCCTAGGGGGAAAGAAATCAAGAGCCATAGATGCAAGCATCATCAACAGAATACAAGAGATGTAAGAGAGAATCTCAGGTGCAGAAGATTTCATAGAAAGCATGGACACAACAGTCAAAGAAAATGCAAAATGCAAAGATCCTAATTCAAAACATCCCGGGAAATCCAGGGCACAATGAAAAAACCAAACCTAAGGATAATAGGTATAGATGAGAATAAAGCTTTTCAACTTAAAGGGCAAATAATATCTTCAACAAAATTACAGAGAAAACTTCCCCTAACCTAAAGAAAGAGATGCCCGAGAACTTAGGAAATTAGTCTGAACAGGTTAGAGGAATTAAAGCAGAGAACCAGACAGCTTCTGGGGCGGGCAGAAGCACAGAGCCGCTGAGGCAGCACCCTTAGCGGGCCACAGACAGCCGGCCACCTTCCGGACCAGAGGACAGGTGTCCGCCTGGCTCGGGAGGTGGCCTCAGCCTCAGGAGCAGCGGTCGCCATCTTGGTTACAGGACACCCTGGAACTTAGGAATTTAGTCTGCACAGGTGAGAGTCTGCATCACAGAAGCTGACAGCTTCTGGAACTGTAAAGCAACACAGCTTCTGAGAGAGGCCTGTTTTGGGCCTTCTTCTTCGACCAGGAGGAGGTCCAAAAACAAGATATCCTCGCTGCCTTCCCTGTAAGAGAGCTTGCCAGCAGAGAGTGCTCTGAGCACTGAAACTCAGAGGAAGATCTGTCTCCCAGGTCTGCTGAGAAGGCAGTGGCTGGAATCACCAGAAGAACAATCTCTAAACAGAGTCAACTATAACTACTAACTCCAGAGATTACCAGATGGCGAAAGGTAAACGTGGGAATCCTACTAACAGTAACCAAGACCACTCACACCATCATCAGAACCCAGCACTCCCACTTCGCCCAGTCCAGGGCACCCCAACACACCCGAAAACCTAGACCTAGATTTAAAAGCATATCTCATGATGATGGTAGAGGACATCAAGAAGGACTTTAATAAATCACTTAAAGAAATACAGGAGAACACTGCTAAAGAGTTACAAGTCCTTAAAGAAAAACAGGAAAACACAATCAAACAGGTAGAAGTCCTTACAGAAAAGAGGAAAAAACATACAAACAGGTGATGGAAATGAACAAAACCATACTAGACTAAAAAGGAAGTAGAAACAATAAAGAAAACTCAAAGTGAGGCAACACTGGAGATAGAAACCATAGGAAAGAAATCTGGAACCATAGATTTGAGCATCAGCAACAGAATACAAGAGATGGAAGAAGAATCTCAGGTGCAGAAGATTCCATAGAGAACATCGGCACAACAATCAAAGAAAATGGAAAATGCAAAAAAGATCCTAACTCAAAATATCCAGGAAATCCAGGATACAATGAGAAGACCAAACCTACGGATAATAGGAATTGACTGATGAGAATGAAGATTTTCAACTTAAAGAATGACTAATATCTTCAACAAAATAATAAGAAGAAAACTTCCCAAACATAAAAAAAGAGAGATGCCCATGATCATACAAGAAGCATACAGAACTCCCAAATAGACTGGACCAGAAAGAAATTCCTCCGACACATAATAATCAGAACAACAAATGCACTAAATAAAGATAGAATACTAAAAGCAGTAAGGGAAAAGGTCAAAGTAACATACAAAGGCAAGCCTATCAGAATTACACCAGATTTTTCACAGAGACTATGACAGCCAGAAGAGCCTGGACAGATGTTATACAGACACTAAGAGAACACAAATTCCAGCCCAGGCTACTATACCCAGCCAAACTCTCAATTACCATAGATGGAGAAACCAAAGTATTCCAAGACAAACCCAAATTGACACATTATCTCTCCACGAATCCAGCCCTTCAAAGGTTAATAGCAGAAAAAAACCAATACAAGAGCAGGGAACAATGCCCTAGAAAAACAAGAAGGTAATCCCTCAACAAACCTAAAAGAAGACAGCCACAAGAACAGAATGCCAACTTTAACAACAAAAATAACAGGAAGCAACAATTACTTTTCCTTAATATCTATTAACATCAATGGTCTCAACTCCCCAATAAAAAGACATAGACTAACAAACTGGCTACACAAACAAGACCCAACATTTTGCTGTTTACAGGAGACACATCTCAGAAAAAGATAGACACTACCTCAGAATAAAAGGCTGGAAAACAATTTTCCAAGCAAATGGTATGAAGAAACAAGCTGGAGTAGCCATCCTAATATCTGATAAGATTGACTTCCAACCCAAAGTCATCAAAAAGACAAGGAGGGCACTTCGTTTTCATCAAAGGTAAAAATCCTCCAAGAGGAACTCTCAATTCTGAATATCTATGCTCCAAATACAAGGGCAGCCACATTCATTAAAGAAACTTTAGTAAAGCTCAAAGCACACATTGCACCTCACACAATAATAGTGGGAGACCTCAACACACACCACTTTCACCAATGGACAGATCATGGAAACAGAAACTAAACAGGGACACACTGAAACTAACAGAAGTGATGAAACAAATGGATCTGACAGATATCTACAGAACATTTTATCCTAAAACAAAGGATACCTTCTTCTCAGCACCTCATAGTACCTTCTCCAAAATTGACCACATAATAGGTCACAAAACAGGCCTCAACAGATTCAAAAATATTGAAATTTTCCCATGTATCCTATCAGATCACCATGCACTAAGGCTGATCTTCAACAAAAAAAAAATAACAGAAAGCCAACACTCAAGTGGAAACTGAACAACACTCTTCTCAATGATACCTTGGTCAAGGAAGGAATAAAGAAAGAAATTAAAGACTTTTTAGAGTTTAATGAAAATGAAGCCACAACGTACCCAAACCTTTGGGACACAATGAAAGCATTTCTAAGAGGGAAACTCATAGCTCTGAGTGCCTCCATGAAGAAACGGGAGAGAGCACATACTAGCAGCTTGACAACACATCTAAAAGCTCTAGAAAAAAAAGGAAGCAAATTCACCCAAGAGGAGTAGACAGCAGGAAATAATCCAAACTCAGGGGTGAAATCAACCAAGTGGAAACAAGAAGAACTATTCAAAGAATTAACCAAACGAGGAGTTGGTTCTTTGAGAAAATCAACAAGATAGATAAACCCTTAGCTAGACTCACTAGAGGGCACAGAGACAAAATCCTAATTAACAAAATCAGAACTGAAAAGGAGACATAACAACAGATCCTGAAGAAATCCAAAACACCATTAGATCCTTCTACAAAAGGCTATACTCAACAAAACTGGAAAACCTGGGCCAGAAATGGACAAATTTCTGGACAGATACCAAAATACCAAAGAAGTTGAATCAAGGATCCAAATTGACCTTTAAACAGTCCCATATACCCTAAAGAAATAGAAGCAGTTATAAATAGTCTCCCAGCCAAAAAAAGCCCAGGACCAGACGGGTTTAGTGCAGAGTTCTATCAGACCTTCAAAAGAAGATCTAATTCCAGTTCTGCACAAACTTTTTCACAAGATAGAAGTAGAAAGTACTCTACCCAACTCATTTTATGAAGCCACTATTACTCTGATACCTAAACCACAGAAAGATCAACAAAGATAGAGAACTTCAGACCAATTTCTCTTATGAATATCGATGCAAAAATCCTCAATAAAATTCTAAGCTAACCGAATCCAAGAACACATTAAACAATCATCCATCCTGACCAAGTAGGTTTTATTCCAGGGATGCAGGGATGGTTTAATATGCGAAAATCCATCAATGTAATCCACTATATAAACAAACTCAAGACAAAAACCACGCAGTCATCTCGTTAGATGCAGAAAAAGCATTTGACAAGATCCAACACCCATTCATGAAAAAGTTCTGGAAAGATCAGGAATTCAAGGCCCATACCTAAACATGATAAAAGCAATCTACAGCAAACTAGTAGCCAACATCAAAGTAAATGGAGAGAAGCTGGGGAAGCAATCCCACTAAAATCAGGGACTAGACAAGGCTGCCCACTTTCTCCCTACCTTTTCAACATAGTACTTGAAGTATTAGCCAAGAGCAAGGCAACAAAAGGAGATCAAGGGGATACAAATTGGAAAGGAGGAAGTCAAAATATCACTTTTTGCAGATGATATGATAGTATATATAAGTGACCCTAAAAATTCCACCAGAGAACTCCTAAACCTGATAAACAGCTTCGGTGAAGTAGCTGGATATAAAATTAACTCAAGCAACTCAATGGCCTTTCTCTACACAAAGAATAAACAGGCTGAGAAAGAAATTAGGGAAACAAAACCCTTCTCAATAGTCACAAATAATATAAAAAATATCTCGAGCGTGACTCTAACTAAGGAAGTGAAAGATCTGTACGATAAAAACTTCAAGTCTCTGAAGAAAGAAATTAAAGAAGATCTCAGGAGAAGATGGAAAGATCTCCCATGCTCATGGATTGGCAGGATCAACATTGTAAAAATGGCTATCTTGCCAAAAAGCAATCTACAGATTCAATGCAATCCCCATCAAAATTCCAACTCAGACTCTTCAACGAATTAGAAGGAGCAATTTGCAAATTCATCTGGAATAACAAAAAACCTAGGATAGCAAAAACTCTTCTCAAGGATAAAAGAACCTCTGGTGGAATCACCATACCTGACCAGCAGATGGTGATATCATCAGCAAAGGACAAATCAGAAGCATTTCCATGGCTCGAGAAACCATGGATCCTGATATAAGAAGGCATGAACTTCACTTTGTTTACAGGACAGAAACAATAGTTTCAATCCATACTTATAAAGTGATTAGAAATGACTATCTAATTGAGTTAATTAGGACTATCCAAATTGACTAGGTTTCTTGGTGATTTCTCTAAACCCCCAAATTATTAACCTGTGTGGAAAAGAAAAGGCTCTGAAATTTCAAATCTGTTTTAAGAAGTAAAATGATTTATATTTTAACCAAAATGTATAAGGCTAAAAAAATGAGCAAAATATACTTGTCACATATAAGCAAGGACAAAATAATAGAACTATAAAAATTGAATGTGTACTCAAAGAGAGATGGCAATCAATTAATAATGAATGAAAATAGCAGGAAGACTAGCAAGAACACCGACATTATGTAGTGTATTTGTTGTGTAGTTTAGAATGCAGGAACATCAAATTATGCTCATTCTTAGTAGTCCTATTTTATTTTGGGGCTAAACAAAACTTCATAAACCCAATTTAAGAGACAGCTAAAATTGGCAACATATATCTATCTAGGAACTAAAAATAAAAATTTAATTTGAAAATACCCATGGAAGGAGTTACTGAGGCAAAGTTTGGAGCTGAGATGAAAGGAAGGACCATACAGAGACTGCCCCACCTGGGGATCCATCCCATAAACAACCACCAAGCCCAGACATTACTGCATATGCCAGGAAGATTTTACTAACAGGACCCTGATATAGCGGGCTCTTGTGAGGCTAGGCCAGTGCCTGGCAAATACAGAAGTGGATGCTCACAGTCATCTATTGGATGGAGCACGGGAGCTCCCAATGGAGGAGCTAAGAGAAAGTACCTAAGGAGCACAAAGGGGTCTGCAACCCTATAGGAGGAACAACAATGTGAACTAACCAGTACCCCAGAGCTCATGTCTCTAGCTGAATATATGGCAGAGGATAGCCTAGTAGGTCATCAATGGGAGGAGAGGCCCTTGGTTCTGTGAAGATTATATGCCCCAGTACAGGGAATGCCAGGGCCAAGAAGCAGGAGTGGGTGAGTTGGGGAGCAGGGCAGAGGGAGGGTATGGGGGCGTTCAGGATAGCATTTGAAATGTAAATGAAGAAAATATCTAATAAAATTTTAATTGAAGACTCTCAAGTGTTTAGAAATTTAGCAAGATGCTAAAAAATAATATATTGGTAAAGAAAGACACCTTAGTAAATATGAAAGCTGTGCTTTTAGAGTATTTAAAGTTTTAGGAACATACCAGTAAAGCACAGTCCTGAAAATAATACACATATTTTCATTAAATCAGTATGATAACATCAACTATTAGAGTTATTAACAAGGTCTTTTCAAAACAGATGTATCAACTTATATATTTAAAATATGACACTATGAAGTCCTGTGAAGTAACACAAAATAAATAAAAAATACATATAGAAATTAAGAAAAGGTGAGGTAAAGGGAGTTTCATAGGCTATCATATATATTGGATCCCTAGAAAGTAATTTCTTCTACTCTTTGGATGACTCAAAATAGTATATATTATGATAATTTATTTGCATTAAGTTCAGTAACTCAGATTTAATCTGAAGCATTCATATAGAATGGTGTTCACATCAGGGCTGATGAGAGATGGAGTCAAGAGTAGACTTCTTACAGCGCAGGAAAGCTATGTATGGCTTGATATAGTAGTTATAGTGTTCACATAGTATAATCACCCATTAAATACTACAGTTTAAGTACTTGAATATAAAATAATCAATTTTATTTTTAGTAGATATTAATAATGATATTTATAATAATTATAGTCCTTTAATATGTTTCACAGATAAATTTTTACAAAGAAAATTAAGAGAGTGTTGCAGAGGCATAGAAACTCAAGTCTTTAAAAAATGTTTTGAAAACACTGAGGTAAAGGTTAAAAAGTCAAAAATTTTCCTATGGAAAATAATATAGAGTCTCAGAGATGAAAAAGCAAAGACATTGCATGTTTAAAACTGGAATGGAGACCAAGGTGTTTTTCTTTCAAGATAGATACAGGCATCATTGAAATACATGTGTAGGTGGCAAGGCACTTCTAAAATTTGGTGAGAACAGAGAAGTAAGCGAGGAACGGACAGAAGATGATATGAGATGCGTTGGGAGAGATGGTACTTTAAGAACCCTACCTTGATTTTTGTTAAAAAGGTGGAAACTAGAAATTAAAAATCGGAGGCAGAGAGAGTCATAATGAGTGGCATGATCTCAGAGGATGGAAACCAGTCTCATGAAGTGAAATTACTTGTATTCATAATACTAAAAAACGTTTGGCACCTTCATCAATTTTATCATGTTCAGATAAGGTCTCTGGGGTGGTTGCTGGCACAGTGGCGGAAGCCTGCTCAGTCCTGACAAATGCCCACTGTGAGTCACTACCGAAAGCCTAGAGGAGTTCCTCCCCAGGATGGTGGTGGGATCTGTGAGAAGTTGGAAATTGATAGAGATTGATGGCAGCCCTGAAGAAAAACGTGGATGACAAATGGCTTCACCTCTGCCTGTTGCCCTCTAGATCACTGCAGGTGTTACTGTACTCCTTTCTAGTCTTAGGAACAAGGCAAGTGACTACTCTTTACAAATAAGCCTGCTGTGTCGGGGCAATGTGTGATTTTCAAATAGACCTCTCCCAAGGCTGTGATCTGAAGGCCTTACAAAAATGAAGTTCAATTCTACCTTATTACATTTTACAATCGCTGTATTTTAGTGAGTTTGGTATTCTGATCATCAACAGTACTTAGTTCTATATTTAAAGTATCCAAAGCAAGGTTTCTCCCTGCTGTGCCACCCAAGCCATGTGTTAGGTTCCTGATGTAAGGATTCAGCAACTTTCCTCTGTCCATACAGGAGGCTGCTATTGAGTGTTTGCCTTGGTGTCAGTGGAACCGTTTTCTTTGGTGTTTGCCCTACTGTCAAGCCCTGCCGTCTCCAGGGAGAATATCAACAGCTATCTGTAGACATTCACGGTGCAATTTGGATTTAAAAGACAAAATATTTTTCCTAAAGTCTGAAGTGGCTGTGTGCTGGGTATATAAAACACATTCTTTCTTGCTTAAATAAACTTGTGATAATATAATGACCAGAAAACTGGAACAAAGAGATAGTGCTTGACATCATAAAATATTAAAATGACTCGAGTTTTTGTCAGCTATCCTAAACAAATGTATCATTAAAATTATATATCTCCAAAGCTTAAATGTAAAAGATGAATAATACAAAATACAGACAGATTAACAAAATACAAAAGAGTAAAAGGAAATATCAACTCAATGAAACAAAGACTATAATTCAAAAATATAATTACAATACTACATTATAATTTTACTCTTTATTGACATGACAAAAATGTTAATAATTTTGCTTTAGATTTCTGGAAATACAGTAAGTTTTCATGTTCTATTTTTTTTTACTTCAAAAAATATCCAGATAATTGTAACTAAAATAGGCTCATTATAAAAATGCATAGTGAGAACAGAATAGATAAATTTATTCTTATCTATTATAACTTATAAAGAGTCTAAATGACAAAGCACTTGGGACTGAGACAATACTTTATTTATTTGTTTATTTATTTATTTTAATTGTTTGTTTGTGTTTTTGAGATAAGATTTCCTTATATAAACCTGAATGTCCTAGAATTCACTCTACAGAGCAGGCTGGACATGGATTCCAGAGGACCTGCTTGACTCTGCCTCCTGAGAGATGGGATAAAGATGCAACCAACATGCTGAGTTTGAAAAAGAGTTTCTCAGCCAATATGATTATTTTGTTGTTTTGTTTCCTCAACAACTTCCAGGTTTCCTCTGGAGCACTCACTCCCCTCAGACTCTTTAAACATAGTTGCCAATCACATTTTACTTGGGTAGATGAAGAAAGATGGGGATAAATAAAAATTCATTGTATTCATCATTCCTAAATTCCTTCTAGCTCATTATAAAATTTTAAAATAAACTTATTCTATGCTCCTAGAAAACAAAAACAAGATAAAAACAATAATCCATCACAATATATAATCAAAATAAAATAGAAACTATATAAGTGCAAAAAAACCATTTGAAACTATAAACTATAGTAGGGATATAGTATCAGTGAGAGAAAGAATAATGAGATGCAAACTTAAGCACCCTCACATAAGCCTTGTAATCGAGCATTGTATCATTCGGTGCAAGGATGTTAAATTTAGTAAGGATAAATTAATGTATTAAATAATATTCAATGAGGCATATAATAAGGAGATATGAATATTTTTATTTCACTTGCTTAATAATTTTATCATCAATTGCACAGTGTTCCTTTTTATAAGCCATCTGTTTGTGCAAAGGACTTATTTATAAGTTAGATAGAAGATAGATTGATGGATAGATATGTAATAGATAAGTAGATAATGAGATCGTCAGATAGGTAGACAGAGAGATGGATGATAGATCTTAATTCCTTTTAGAAATAACATGACTAGTCTTGAATTACTGTCCATCCTGATCTAGAAATAACTTCTTTACAGAATTTCATTTGCTAGAACCTGATTTCAGACTAGATCTCTGTCAACATGCTGAGGTTATGACCGTAATTTCTGGAGAGAACGGAAAAAAACTTCAATTTGAAAAAGATAGGAAACACATTGATCCGCAAACATATTTTTGAAATAAAAGCATGTTTGTACATTTAATGCATATATATGTGTGTCTGTGTAAAATTACAAACTACACAAATATACCACAGCCCATTTTGTTATGAAAATTGACAATGAACAAGCATGCCTTCACCTAGTTTATTGATAAGAGGAGCTTATTTCTCAAGCCTCAAGCCCAGTTCACCTTGAGATTTGACTAAACAGAGAGGAGTTAGGTAGTTTTAAAAATATTCCACTCCTAGAAAATCTTGTTAGCCTTGGGTATTAACAAAGAATTAGAATTCTATTTTGTTAAATTAATGTTTTAACAATACTCGATTTACAGTGAAAACTTAGGAACAGGTAGCTTAAGGCCAATCAAACAGTTTGATTATACTTTTGTTTTACTAAAAGGCAATGGGTCTTTACATACACTTATTTCATATAATATTTAAAGAATACCTTAAGTTGTCAGTCTCAATAATTTTGTTAAAGACCATTTTGGACATTATGGAATTGACTATCACACATACAAAATATACCTTATTTTATTATTTATTTGATAAAGCTTCATAAATTACTGATCTTTTATTAAGCCAGTGAAATTATTAGAACCATAACAGAACTTCATTTTAGGTCACAAAGAATGTAATAGTGCTCAATGTAAAATAGGGATTTGTTGAATATTTCTGATTATTATATTTCAATTATTAAAAACTGTTGGTAGAACCACTCTTTATTATAGGCAGAAGAGAAATATCTGTGACCTGTTCTGTCTAGTAGCAAACATGCCAAAGACATTTAATTATCCCATTATGCTATATGTAAAAAATAATAGAGATAAACTGAACTAAGATCTCTTCTTTATATAAAAAAGATGAGCAGAAAAATTACACCATTAAAATCTATATTTTCTATTAATATTTATGACTTCTCTTGAAACACAGTCATTTGAAAAAGAAGACAACAAACAGCTTGCTTGCAGCAGTTGGTAAATATGTAGATATTTTGAAAATTACATCCTATGTCTTAAAACTTTGATATCTGTTATACAAAAATGCGGTTTCTAGTTTTTACTGATTAGTTTTGAATATTAAAAAGGCCAATGAGCATATTCAACATAAATATCAGAGAGAAATATTACTTTCAAAATGCTGATCAAGAATAAAACAGCTAGTGTTTATATGAAATCATAGAGTCTGAGTTCTTAAAAGATGGGGAGAAAAGAGATGTAAACAGCACCACACAAAGCTGCTATCTTTGGGAATTTTCTTGAGTACAAAGAAAAGACTTACAACTGTTATTAGTAGCAGTTGAAGGCAATCATGAACCGAGGCTGTTCCTGGACATCTTGGCTATTGTTATATTATTACAGAGTCCCACAGGCAGTCTTCTCATGTACAGTACATCCTGCATCTTTGATTCTTTTGTCCACTCTCCAACCTGCTCAGCCAAGGAAACCTTCAGCCAAGAAAGATTTATGGAGCTCCCACTAACAGGGTCAATCCTGTTTTATCATCAGAGGGCTTCTTCATAAAAATAATAACATCCATCTACTGCTCTGTTGAGCCAACTCTCTTGGCGTCAACATTTTGTGTTTATCTTAACAACCAGTGCACATTCGAAGCTCCATGCTGAAATGAGTACCCCCCATCAATTCTAGGAGGCACAGTAGCCCAGAATTCTGTGACTTGTAACCCGATGTCACCCAAGCTAATGAATAGGTCTTGGTGTTTTTACTCTTGAAAAGGTCCAATAGGGTTTGCATAATGGGATAATAATGAGTTTTCCACAGCAAAGAATTTGCAACGAAAAATTAAAACTATTTCAATAGAAAAAATTACAAAGTTAAGATGTTACAAATATATTTTAAAAGGTGAAAATATTTTAAATGAATACATTTTAGAACTTATTGTTCTCCAGTCATGTGTAAGCCTGACCTGAAGATGTAATTTAAGGGATTTAGCAGCATATTACAATAGTATAAACTTTGTTCTTTTAAAAAAAAATATCTTCCACAAGCTACTTTCATACATTAAGGCTATGAAACAATCTCCCGAGTTGTAATCATTACATAGTTTCCAATAGGCAAAGCACACGCACACTCATTTTAGCATTTGAGTGTCTCATAAATCAATTAAATTATTGTTCCTGAAGTTTGATCATTTGTTTAAAACATTCATTTTCTTTCTGGTAGTATAAATTTATAAGATTTTTACAAAATGTTTTTGGGATTTCCTTCTGGAATGGAATGTGCATAAAAATCCAAAGCAATGCCCAATATTTTATTATAATTGCATGAAGTAGTTCTTTCACAAAGATTGTCCTTAACAATCCGGTTCCTCTGCACTGTGATGAGAGAGGCTTTCATGGGTCTTTGGCCAGTTTTGTCTCGAGTTAATGTCCCCTCTTCTTCCTTAAGTGTCCTGGGATTTTTTCACATCCGCAATACAGACAGGAACTTGGTTTTATGCCTCAAGTGCCTCAAAGAAAAGAATGGATCTTTTTTCATATAATGACCCGCAGTGCAATTACTAATGAAAAATGTGTGTGCCTATAAACTGCACTCTGCAAGAACATTTTAGTAATAGACAATTCTAAATGCACAGAGCATAAGGCATTTGAATCAAGTATGGAAGAAAATCAATACAAGAAAATAAAAAGTAATCCCACGATTTTAAACACAAAGGGTATTTAGGAAAATAAATGAAATGCCCATTTTCTGCCCCAGAATTCGTGTCTTTAAGATAGACATGCCTTAAAGCAATTTTATGCTAAATAGTCACCTATGCTGATTAAACTACTTATGAATACTAGATTCACTCAAGAATGAATATTTTAGTAATAATATCTCCAGCATTAGGAATGTTATGCTAAGTGGAGGCAATAAAATTCTGAGTAACTTGAAGTTTATAAATATAAGCACTCAAATCTACCATGCTTATAAATAAATGAGATAAAATTCACATAGTGCTTGAATTCATTCCTCAGTTTTTGAATCAAGTAAGATGTATTATATACTCACTGTCTGTCCAGTACCTGAAGAAACAGTGGTAATGTGGAAATATTCCATTGAGACTCCAGAGGAGGGGAAAAACAAAATGTGAACAAGCAAGTGTGTAAGCTAATATGTGCAAAAATATATAAATCATACCTGGTGTTATGCTGCAGCAGTCCCTCATGCAGGCCATGACTCTCAGTCATCTTAACATGCTTGCTGAACTAGTGATAATTATACTATTTGTTCTCCATTAGATATGAGATTGGAAATAATTTACTTTATTGGTGTTTCTGTCATTAGACACTTAGATACAGTCCTGATTATGTGGCAGCACAAAGTATGTAATGTTCTGAGGACTTTAACATATTAACTAATTCAATTCACTTCATTATACTAGAGACAGATGATAAATGACCATATCCTACAGCAAGTTTAACAACATAGCCCCAGATGAAACCCCAAAGGCCACATGAACTATCATATGGGACTTTTTAAGGACATAGTTTCTCTAGTTGATAGGAAAATTCACACTTTTGCATCTGTTAGGACTACAGAACATATCAAAGGAAATAGGGAAGACAAAGGAGACACATAGTTATCTAGGGACACTTTAAAGTCCTCCATGGATAAATACTATGTAGACCCTCCCAGAGGACTTAAACTCCACGTATTATATATGTGATGGAGATAGTATTGAACTAAATTCATACCAACTATTTTGTTCTATATAATCTGTAGGTAATTTTGGTATTGAGGTCAGATTTCAGGGACTCATATATGCCAGAATATTCTACCTCTAAGCTGAGTCCTCACGAGCTACTAATATTAATTTTTGATAAAATGTATAAACATTTGCAGTCAAACTCTAGAATAAAGAATGGCAGTACCAAAGATGTCACTCAGAATTCTTTTATAAAGACCAATGTCAACAGAGATCAAAAGGTTATAAATGTAGATAGGTGGCAATATTCCAAAGTTATTTCTCACACAAACATTTGCTTGGTACTCATCACAACTATGTAAATACAGTAAAATACATGCTTATTTGTAAAGTCAACTTCCCTGTTTGATATAGCACACCTAAAAGTGATTATCGAAGATGTCCAGTTTTATATTTTAAACCTTATATTAATACAGAGATTTTTACTCTTCTATAGACATAAGACCTTCTCATAGCCTGTGTATAAAGGTAGATAACAGAAAATTAGAACCAAGACATTGTCAGAACTTTTATACCCTGTAGAAAGAGTAATAATAATAAATTTTCACTAGCAATGGACAAGTTCTGACATTCAACAGGACAGTAGAGTTGACAAAAGAAAATAGTGTAATAGATATTTCTAATTATTGTCCTTAAGGTGTGCCTTGGACTGTGCATGATAGATACCATTAAAATTATGAACTCTTATGAGTTTTATTTCTCTGATTGCTGAGTCAGAATATCTGAGAAAAGCCACATAAAAGAGCAGGGTTTTGGTTGGCTCCCAGTTTGAAGGAAACTGTCCATCAGAGAGCAGTCCTGGCTGCTGAAGTATAAGAGAGCTTGTTACATTGTATCCTCAGTTACAGTGCAGGATGCAGACAGGATGTGGCACAGCAAAATAAAATCTCAAAAAGGACTACTTAATGCTCATTTTCCTCAGTGCTGTCTCATTTCCAATAGAGCTCAACAGCTCCATCAAAGTGGAGGGATGGCTCAGCAAGTTAAGAGCACTGGCTGCTCTTTTAGAGCCTGGTTCATTTCCCAGCACCACAAGCATGATGGCTCAAAACTCTCTGTAACTATAGTTCCAGGGTCTCTAAGACTTCTTCTGGTGTGCATATGTTCATGAAGGCCAAACACCTATATGCATAAATAAATAAATCTTAAAGAAAAAGCTATATCAAATGAAAAGTACCAGTTTAAATACACAAGTCATTAAGGTCTGTGGTGTTTTGAATAAGAATGCCCCCAACTCTCTGTGGGAACATATATTTGCATACTTAGTCTCAAATAGGGTGTGGAGAAGGATTAGGAGGTAAGGCTATTTTGGAGTAGGTGTGATCTTGTTAGAAGGGTGTATCATTGGGAGTGCATTTGAGGTTTCAAAATCTTACAAAGGCTCAATTTCTCTCCTTGTTCTATTTTCTTTTCTTCTTTTCTTCCCCTTTCCTTTTCTTTCTTTTCTTTTCCATTATGTTCTTGTCTTATCTTATATTTCCTCTTCTCTTCCCTCTCTCTCTCTCCTCTCCTCTCCTCTCCTCTCCTCTCCTCTCCTCTCCTCTCCTCTTCTGTTCTCTTCTCTCTTCTCTCTTTTCCCTCCCTCCTCTTTTCTTCTCACTTCTTCTCCTCCTAACCCCTCCTCTCTCCTCCAGTTCCCTCCTCTCAGTCTTCTCTTCTCTCTCCCACCTCTCTCTCTGTCTCTGCCTTCTATGAATCAGGCTGTACTTGTCCTTCTTCTCAGAATTATACTTTCCTGTGTAACACCATGCTTCCAGCCATGATGATAAACTCTGCAACTGTAAAGATGCCTAAATTAAATGCCTTCACTTATATGAGTTGGATGGGTTATGATGTTTCTTCAGAACCATAGAACACTAAGAAAGGAGCATTTCATATACAAACAGCATTCTATAGTGGTCCTCATAGGCTCATGGCTATATCATAGTGAAAACATGCATTTGTTCTAAACTTAAAGATTCCTATAGTCTTTAAAAGTCACCAAATAGTCTTTTCCAGTCCATAATCTCTTCAGGGATTCAAATAAATCTCAATTGTCAGCCAATATTTTTAAAAGAGTTTCCTTTTTACAGAGGCTCAGAGTTAATGTTCTTATTCCAAAAAGCACAAATAGAAACAGAAAAGTGTGGACCAAAGCAATATTGAAACCCAGCAAGGAAAACACGAAATTCCTTATCTGGCACAATGAACTAGTGATGGAATCATCTGGGCTCCAGTGGCCTTGTGCAAAAGGATTACTCTAGTTCTACCACAATATATGTAGTTTTCTCTTGGGTCAACTTCAATCTTTGACTGTAGCTTTCCTCAAAATTCATCCTATAGTCTTGACATGAAACCTTTGGTTTATTGCAGCTCAGTCTTCATATTTTCAGCTTTGTGTATTGGCCATTCTCCACTTTGTGGAGAATCTTACTGTGTGGTGCATCTTCTGGCTTTGTAAGCTTCAATGTTACCCTCACCCTTACCTTTTGTCCTGCAAAACCAGTACCAAGGGAATGGCACCACTTTTCTTTTCTGCCAGCTACAGGTATATTCCAGCCCTATCACAACTGAACGATATACCTGCACCTTGGTATCTGAATTTGGTTTTGATGAACAGTCTCAGTTTGAGCTCCCTCCCACCTAAATGAATTTATATTTCACTAGCTGGCTTTGATTGGTGATGTTTGTTTCTCCTGCATCTTTCCTCTAGAGAAAAAAAAAAAAATAGAACCTCTCTTTTTATGGTGCCAATCAAATTATTTAACAATTACAGCAGTTTCCTCAAAACCCAGTATGTTGGCAACTTTAAAATTATTCATGCTCTTTTCATGCCAAGTGTATTTTTAATACCTTAATGCTTTTAATCATATAACTCAGTCTGAGCACTATGCTATTTTTGGAATGCTATGCCAAGTGAATAAATGTCATTGGGTTTTTATAAGTTAAATAGATATTCACTACAGAATTTTGCAAATTTCTTTTTATTTTTTTATTTTTAAATTTTTATTGGGTATTTTCTTTATTTACATTTCAAATGTTATCCCCTTTTCCGGTTCCCCCAACCCCCAGAAACCCCTTGCTTCTATGAAGATGTTCTTTCACTCACACACACACACTCCCACCTCCCTGGTTTCAAATTCCCCTAAACAAAAAAATTTAAAAAGAATTTTTATACAATGTATTTTGATCATATTCTTTCTGTTTTACAAATCCTCCCAGACTCCTCACTGTGCCGCAATAATACAGTCTACCTTACATTAGAAATATCAAAATAAAACAAAATAAACAATCAAAAAAGTACACATATAAAACCATGGTGTCGATTTTGTATGGCCAACAACTTCTGGGCATAGGGCCTGTCACAGAGGTTGGGTTAGTATATCAGTTCCATTCCATTGAGAAAAACTGATTAGTCCTCTCTTACCAGGTATCAATTGAAAACAACTACAGGCTAGGGGCTGGACTTTGTTTTCATCTCCTTTTCTCAATGATGAGATTTTCTCTAGCTTGAATTTGTGAAGGTCTTGTGAATGCTATCACAGTCTGAGTTCATATGAGTATCACTTGTGTTCTGTCTGCTTCCTTGGAATCATCCGTCACTTCAAACCATACAATTTTTGCTTCCTCTTTTGAAAAGACTCCTGAGCTTTATTCAACCTCACCAAGTTATTCTTGACACTTTAGCAGATGGATTATTGCCAAAATATAACATGAATGGACTATAACTCCGTTCAAATTAAGAGTCCTTGTTCCCTTATGAAAACCCATAAGCTGGGCCTCCATTTTCTTATTCTGGCCTTCCAACTGCTTGCACAGGTGTCCTATTAAGCTCCATTGAAAACAACCAAGGGATTTTGGGTCTTTTAACCAACCTCTTCCATAGTTTCTTCATAAACCAGTTACAAAGGCATAACAACAAAATGGTTAAGTTTAATAATAGTAACAATCCCACCACTTATATAAATTTTCTGTATTTGTTACTTAATGGAAAGATGGGTTCATTAGGGTTTTATGGACACACTTCATGATGGCAGAGAAGGAAGTGTTGCAGAACAGGAGCTTGATATACTGTATCCACAGATCCTCAGTAAGGAAGCAGAGTAGACAGGAAATGGGGCAGGCTATTAAAACTTCAGGGTCATTTTCTAGGGATTCAATTCCTCCTGTGATGTTCTTTCTCTAAGGCTCCATGACCTACCAACACCGGTCACATCAATAAAGCCTGGGTGTTCAAAACCCATACATCTAGACATTTCTCAGTCACCTCTCAATAGAAAACATCAACAATTTCAACATCACATTACACGGCACTTCATTATATCACATGCTGTTCTCAGGATGCTGCTCTAGAAATATATGTAATGCATTGCAAATAGGAACAGGAGAGCATATCTAACTCCAAGACTCAAGCAACCATTTTAACATCTGCTATAAGCACACAGACCATCATGAATAATTCTAATGAAGAATGAAATTTTCATTGTATATCTATCAAGGGTTTTCATTTACTCAAATTACAGGATAAAGTACATTTCCAAGTTTTTTGTGTCTATCTAGTGAACAGAAGTAATGGACATAACTGAAATATAATTGCATTGAACACAAATAGTCAGAGTGACAGCTCTTCTACAATCAATGCCCTGTGTTTCTAGAACATGTATAGTTTCCTGTATAAAAAATGCCATCATAAAACAAACTTCAGAAGTATTCTTTTACTACATAATTTCACATTTTCCAATAAGTACTAGGTACAAAAAACTGCACAAACTGATTTTTAGCAAAAGTGGGAAATGTCTGTATAATAAAAGTTCAAATAAATAAAATATATACACAAAGAATAATGTCTTCCTTCAGTCCATGACACTCTTTGAATGTGCATGAACAACTGTGTTTCTGTTAGTTATATCTTGATCATAGTTTTATATCATTAAATACTTTTTATCATTTACTTATTGATTCTTTACTCAACCTTATACTCAACAAGGGCAGAAATCATTAGCATAAATTATCACTGTTTCATAAAGAGCAGTGACAGGCAATACATGAAATTTCATTAAAGGAAGGGATGGAGAGTCATAGGAAGGAAAGAATGGATAGGGAGGAGGAAGGAAGGAGAGAAGAAAGAATGAAAGGGGCAGAAGGAAGAAGGAACGGAGGAGGAATGTCCTAGTTAGGATTTCTGTTACTCTGAAGGGAACAACTTGGCCAAGACAACACTTATAAAGGACAACTTTTAATTGGAACCAGCTTATAGGTTCAGAGGATTATCAACAATGTGAGAGCATGGCAGCATCCAGATAGACATGTTGCAGGAGGAAATGAGAGTTCTACATCTTGAGGAATGCCAATAGAAAAAGACTGTCTCCAGGCACTGAGGAGGGAGGGTCTCCAAAGCCTACTCCCACAGTGACACTCACTTCATCAAGATGACACATACTCCAGCAAGACCAAACCTCCTAATAGTGCCACTCCCCTAGGTCCAGCATATGCAACCATCACAGGAATGAAGGAAGGAAAGAGAAAGTAGGAAGGAAGGAAGGAAGGAAGGAAGGAAGGAAGGAAGGGAGGGAGGGAGGGAGGGAGGGAGGGAGGGAGGGAGGGAGGGGAAGGGAGGGGAGGGAAAGGTTCCACAACCCGGTCTTGCTCCTGACCCTTCCCCATCCTTCTCCTCTTGGTACTTTCACAATGGAGTCTTTGCCTCCCTCATCTTCAGTTTGCTTCACTTTGGAGCTCATTACTCCACTTACTCTATGAAATACTCTGTTTGACAACTCTGTAAATGTTTGTTACTTTTCTGATGATTAGCAATTTTCCAATCACAATCGTTTTTATAGGCTACATTCCCAAGAAAAATGTTTTCCAATTTTTATGTATAAACATTCTAAAGTAATGTACCAAGGAAATTGCTTGATTTTTCTTGTAAAGACTGATGCTAGTCTTATTTGTTTATGAATTTCAAATGTACTTAAATATGGTAGCAAAGTATAGAAATTAATACATAATTATTATTCATATGACACTTTTACTTTATTTTTACCCTGTTTCATTTTGTTTTACTATTCTCTCTACCTTTCTCTATCTCTGTCTTTGTCTCTGTATCTTCTCTATCTGTGTGTATCTCTGTTTCTCTCTCTCCTCTCTCTTGTTCTCTCTTTCTCTCCTCTCTCACACACACATACACACTCCCCAATATTTTCTGCTAACTTCTCATCTCATAATAACATGGGTAATAACATGTCCTTCTAACTGCTAAAGTCTTAGCATTTGGTTCCTAAATATATGATGTTTAGTTACATAATTCCAGTACAATTTTTAAAAAATAGGCATGATTTATCTATTGTTTTTATGTAATGTATCTTTTTTTTTCATATTTCCTCTTTAATGCCTTTCGAAGCTTTAGAAAAAGCACATTCTGTGTGGCCACACACACCATTTAGATCTGGCAAAGTATGCCATGCCTATTGGCAACTATTCATTTGCTAATAGTATTGTTGAAAAACAGAGCAATAGCTTTCAGTAACAGTCATCAACCACAATTGGCTTCACAATAGAGGCTCCTCAACAAAAGGAGTAAGAATTTCTGGATATCTGAGAATAGCTATTCACAGGCTACTGCATATGTTAAAAACAGAATGTAGTACCAGATATAATACATTAGAGTTGGCTATATTCATCTAAAATAGTTGAGTTAAATAAATTGATTTCTGGCAAACTTGCTTCTCCACAAGGCAGTAGTTCTCAACTTGTGGGTCATGACCCCTTTAGGAGTCAACCCATTCACATGGATCATCACATCTTGCACATCAGATATTTACAGTATTATTCATATTAATTATAAAATTACAGTTGTGATTTAGCAATGAAAGTGATTTTATGGTTGAGAGTCACCACACATGAGGAAATATACTAAAGAACCACAGCCTTAAGACAGTAGGGAACCATGCCTGTATAGCAAAATTGCTCATGATCTAAAGACCCATAAAGAAGCACACTATGCTGGGGGTAGGGGACGTTATGCAGAGAAAGAATGTCTTTCTCCCAATTCATGGAGTGATTATACAATCTTCCAGTAAGTTATCAGAAAGCACCTAATTTATAAAAACCTGCCTATCTGAGAGTGAATAAGTTTAAGAAATAGAGATTTTACCACAAAACATTATTCAAAGTGTGACTTCATGTTCATTTGTTTTACCTTTATTACTAGGAATAACTGTTATCTTACAGGCAAAAATAAACATCTCAATCACTGGAGTGTTTTGCCTGATGATTCAATTTTAAAATTCCATCACTTTAACTCTCAGAAACCTTAAAGATGTTGGTTGCTACCCCAATTTGTACATTTCCTCTCCTTTATTTAAATTTACTTAGAAGTTGGCATCTTCCAAATACCACCCTACCCCTTGATGTTTTTGCTGCAGTGTATTTCAGATATAATTCAATCCATGTGTTTCCGATTCATTATTCTCATGTCATCAAAACATTGTTCGCTTAGAATTGTTTGATGCCCAAGTAGTCTTTACCAAACTCGTTCATACACCATTTCCCTTTAGCAGCACAAAGGATGAGGTTTATAAGCCCCGAAATCGGTAGAAAAGTGTTTTTAATTTTAAATTCCTACAGATCATATCCCATGTTCCCGTTTTTAAGTAAGTCATTTCAAGTTGCCATAACAAAATATCGTTTGAAGTATTTAAACAGAAAGCATTTATTTCTTACTGCTCTGTGACTAAGCAGTCAAAGATCAAGGACACTGGCAGACCTCAGAGTTGATGAGGGTTTTTTTCCTTGGCTTGTAGACAGTTCCTTGTTCAGTCTTTGGCTTTTGTGATGGACTGGTATGAAGAAAAATATCCAGTATTTTTCCCCTTCTCTGTACACATACAAGGACACTATTGAAATTACAAGAGTAAAAGACTTTCAATATCCTCTTAGAGATCACACCCCAAATATGACCTTACTGAGATGAATTTGTCATTTCAGTTTTTGGGGGGGCATCAACACTTTGATTTTAATAGGTTAAAATCCATTGAAAGTGCATTAAATAGACTTTATAAGTAGATATATATTTTTGCATGGTCTGAGAAAAGGAGTTACTCACAGCATCCTCTGGCCTGTACTTAATGGGAAAGCATTAAATCAAATCCCATTAACTATGGAACTAATCAATGGAATTACACTTCCATCGTGAATTGTAACCACAGAATCAAAAAAAGGAGCGAATGGCAAGGCAGAAGTGATGCGACTGATAATCTAGCTATAAACATTGATACTGAATAAATGATTAGATTTATAAATCAACCAAGAAGGGCTATTTTTTCCAAAGAAATTAGTGTTATACTTCAACAAGAAGACAAATCACTACAACAAAGACCAATATTTCCTCTAGAGCAAAAGGCATGGATGCCTAGTATCTATTATAAAGTATATGAATTCAAGGGCTCTGGAGATGCCTCAGTGGTTAAGAGTATTGGCTTCTCTTCCAGAAGACAGGAGTTTAAGTTCAGCCCTATATGTGGTAGTTCACAGCTGTCTATAAATCCTATTCAAGGGATCAAACACCCTCTTCTAACCTCTTATGATACTAGGTACACAGGTACATAGATGGTACACATACATGCATGCAGAAAGAACACTTATAAACATAAAACTAACTAACTAAATAACTAACTAAATAACTAACTAAATAAATAAATAAATGATACAGGTTCAATAAATATGTGGTAATTATCACATATGCGACAAATTATGCTTAGGTGACTTCTTTGGATTTTGCAAATGAAAGCTAGGGGGATCACTTTAAATTCTAAATTCCCTCCTATTTAAATGGCCACAAGGAGCATAAACAAATAGTTAGATGGTAAAACACAGATAATGATGATAGTGGATATAGGTCTTGGGTAGTTATATGCTAGAGTTCATGTGAACCTTATTTGATAACTAAATATATGTTATAAAAATATCCTTCACCATTACAACATGAACAACTCTATCCACCACATTGGTTCACCAAATTAGTTGTTAGTGCGTATACTTAGGTCTATTGTCAATTTTCTAACTTAGGTGGGTGTACTGGCTAGTTTTGTGTCAACTTGACACAGCTGGAGTTATACAGAGAAAGGAGCTTCAGTTGAGGAAATGCTCCATGAGATCAACTGTAAGTAATTTTCTCAATTACTTAATCAAGGGGGAAAGGCCCCTTGTGGGTCGAACCATCTCTGGGCTGGTAGTCTTGGATTCTATAAGAGAGCAGACTGAGCAAGCTGAGGAAAACCAGTAAAGAACATCCCTCCATGGCCTCTGCATCAGCTCCTGCTTCCTGACCTGTTGAGTTTCAATCCTGACTTCCTTCAGTGATGAACAGCAGTATGGAAGTGTATGCTGAATAAACCCTTTCCTCCCCAACTGCTTCTTGGTTATGATATTTGTGCAGGAATAGAAACCCTGACTAAGACAGTGGGTAAAGTGTTTCATCATATTTCTTCTGTCATATTATTCACTCAACAGTAGCTGAAGCAGGAAATGAGGTTAGAAAGGGTGACCTGTATCACCCTTATAAACATCTTATGAAGTTCATTTATTCACTTCACCAATTATTGAAGAGTTTCTCATTCCTCTTAAAATCTGTGTCATTTCATTAAAAGATGGTTCTATAGCAATGGACTTATTCCTCTGGTCTCCGAACATATCTATGTGATTACTATCCCCACCTAACTTTGCAGATTTTAGCTTTGAAAAGCACCGTGAGAAACTTCTAAGTTGTTCTTGAAGAAAAGAGAGGAGTGGGCTCAAGTCAGAGACCAGTGTCTTCACATTACTTCTTCTTTCATTTATTAGGATTGTTCCTAGTTGTTTAACTGCATATATTTTTTATTCTGATACAAACTTTATTAGTTCTTTCTAACCAATGATAAAAACTAGTCACAGAGGTTAGGTATCTTCAAATCAATTTATGGTACAGCCGAATTTGAAGCCTGTCTTGACAGTTCCCAAGACTTGGAACCATAATCATTTGTTTATGCAAACTGCATTACTTCTTGCTTTATATAACAATAACCTATTTCACTGATTACTACTAATATCAAATATGTTGCTGACAAATATATTTTACATTTTAAAAAATTTTCATTTAAACATAATCAAGACAAAAAGAAACTCTTAACTGGCTTTATAAGTGAAATGTGTATATAAATCTTATGACAGGTTAGTCTATAATTAAAAAAAAAAGGCTGTTTTATTTGATTATGTGTCCATTCCTTTGAAAGCTTCAGTTTCTTGGGGAAGCTGCACACATTTAGTCACAGTAAGTCTCAACTCCATAGGAGAAACAATTAGTCTTTTTTTTAATGACTGATTGATGATAGAAAAGAAACATAAAAGAGGCAGAAGAATGGCGAAAGTGAAATTTTAGGCAAACTACAGAAACAAAACAAACAGACAGACAAAAAAGCACCTTTGCTGCACAAATGATACCTGAACCTCATGTGACATGTCTTCCCAGTTTCGTGCCTCTATCTCCTGTAAAACAATTGCAATCTTAGCAAAGCAGCTTTAAACACTGTATGAGTTCCTTAAATTCTTAGCAACTTGTCATACATATATTGTCATTGTTTTGGGATTTATAGCAGTCATAGAAATATATCTGAATATGTCTGTTAGGGTGTCCTCAGAAACATGTAAATGAAGACCCATCTTGAATATTAATGATGTCACCCCACATGATGGAGTCTAGACTAAATCTAAAGGAAAGTGCTGCATTTCTCTAAAACTTCCATAATGGACTGTGACCTAAAAATGGAGCCTAAAACATCCGTAAAAACTTGTTTATGTCAAGCATTTTGACAGAAAAATAAGAAAACTAATTATTTAACTATGAAAATGGAAAGGAATAGACAATTCAATGGTGATGAAGATCCTTGGTTCCATCTCTCCCAGTTTTTCCCTTAGTGGAACCAAGGAGTTGATGTTTAACTATATGAAGCCATCCTATGAGGATATTTGGAGACCAGAGCATTAATAGGGAGAAACATATTTAAAACAATTCTTTGAGGTGCAATATTTTGTGTGATAAGAGAATGACCCAGTGGTGAGGAAAACTTATCTTTTTTTCTTTTTAAATATTTGCTTAATGTATGAGTGCATTATCTATAATAATTATTAAACAGTACTCTATCTGTGTATACCTGTATACCAGAAGAATGGATCAGATCCCATTACAGAGGGTTGTGATCCACCGTGTGGCTGATAGAGATTAAACTCAGGACCTCTGGAAGAGAAGCCAGTGCACTTAACATATGAGCCATCTCTCCATCCTAAGACTTATTTTTTAAAGTTGGCCTCTCTGTTGAATACACACAAAAAGGTGGGTGATCATCTAGTTGGCCTGAATAACCATAGTCAGTAAACGTATTCAAAAGTTTAAATACTATTAAATGAGTCATCAAAATTTGTAATATATTTAGAACGATTGAAAAATAAAACACAGAGTTTCCAAAGAAATGTGTCAGATATCTTAGTATTTCTTACAAAGATTTTCATGTAAAATCCAAGAATGAGAAGTGCCATTTATTTACGCATTACATAAAAGAACAGCTTACAGGAATGTGTCTGTCTGTTTGTTTTTTTTTTTTAATTATAATGTTTCTTTCTGAAAACTGATGAATGACTTTTCAGACTCTCTTCTGTCTATTTATACTGTTTATTTCACTTGTATACATGAAGCAAAGTATGACTGTCTCATGTATATTTCTACAGTCTGTTATATATATGAAAAATAGTTCATTTTTATGCATAGAATAAAGGAGGTAAGAAGAATACAAATCATGTTTGTATAGGTATTACAGCATCTCTCAGTCAATTGCAAAATTAAACTCACTGATCCACTGACCAAATCAAACAATGTGCTTTATTTTTCCCAAGAAAAATCTCCAGCCTAAATAGCAATTTGGCTTCCTATTTCTTTGCTTAGAAAGTGCATTTTTCATTTACCACAAGTGTCTAACCCAATCAAAGGAATACAAACATAGAAAGGGTGTCTGGTTCTTGTTTTGTTGTGTTTCAGAATATAAATGAGAAACAGTGAGAAATGTACTTTATAAAGGCATCTATTGTATATAGTCAGAAATGTTTATGAATTTCAAACATTTTTTAGCTGTAGCTAGAATAAAAGAAAGGTTTTATTGCTTAAATATAAATATGTATGGGGAATAAAATACTCATTTAATTCCTTAAAGGTATAATGTTCCATGAGTCACAAGTATATAAGGTACAAAATTTAACAGTTCCTGAAATTGTTTCTCATCCCTCTCCCACAGTTGTAATGGAAATTCAGGTCACTCTGTTGCTTGAATATCTATCTACTCAGGCTGTTCCTAATAAATACAGTTGTTATTTCTAAAATAAATAAATAAATAACACTTACAATTACATATATTGTAGTTATTATTAAGTGACCACCTAGAAAATGATAGGCAAAACTCCATTCTAAGACACATGTATCTTTCTAACTAGAGTTAAATTTGAAAGCAATGTGGACAAAGTTGCTACCAGTACACAACTTGTCTAAGAAAGACTTAATTTAACAATGACAACAGAAGTTTGAAGGGTTTCTCAGGCCACCATTTATTGAATTTTCTCATTATTGTGGATGATTAAACATAACTTAGACCAAAATACCCATCTAAGAAAAATTGTAAACTATATGATCACTATTTCTATCAAGCAGAGATGTCAAGAGCCATGTTTCCATATTATTCAAATACTCTAGAGTCACGTCTTAACCCACCAGGTTGGAAAACACTTAAGTGTTTTCTGACCATCTTAACATGACCCATGTATTATAGACTATTTTGCAATAACCATCAGAAATTCATATTTATTTCCTGTTTCAGTTCCTATTCTAAAACAGATCTTAGAAATACAGTGACAAAACTAATAAGGCATATCAAATAATGTTATGTACCACTGGGATATTGAGATAATTCATGCATCAGCAATAGAGAAGTCTGATTTTGTTATGAATCTTCCACTATACACCACAAACCTATAAATGAACCAAGGCAGATTGCTATAGCAATGTTTAAATGATCCTGAATATATATTCTTCAGTTAATAATCAAGGTACCGAGAAACATACTTATGGAATATTTGTAGAGATTTGATCACTTATACATTTAATCATAATTCATAGGAAAAAAACTTTGTCTATCGAAATAAACAGGAACAAGACTGTTCATGCAGATGAGGACAGACAGACACCAATGTGAATTTTTTGAGGGTCTGAAAGCATATTCTGATTGATCCCTGTCTTACAGTTTTCAATTTCATTTTAAATGTTCCTTATAACCAGAAACAAGGTTATAGTTGTTAAAATCCATCCTTAGAAATCATACATTAAACCTACTGAGCTGAATCACATGTTACCCGAATAGCAGTAAAGTCTTATTACTGGTTATTTTATGTAAATTTTCACAGATATCTATGCTAAGTGGGAATATTCAAATTACAAACAAATAATAAGATTGTCTTAAGTGTTCTTGCTTTGTGAGTACACTAAAGTGCCCAAGTAACTGCATTAAAGCCCCCTCCCAACCTCCCCCTGCTCTCCAAGCCACCCACTCCCACTTTCTGGCCTTGCCATTCCTACTGGGGCATAGGGCTCACAGGACCAAGAGCTTCTCTTCCCAGTGATGACCAACTAGGCCATCCTCTGCCACATATGCAGTTGGAGCCATGAGTCCCACCATGTGTACTCTTTGGTTGGTGGTTGAATCCTGGGAGAATCTCTGGGGTTACTGGTTGATTCATATTGTTGTTCCTCCAATGGGGCTGCAAAACTGTGTGTGTCCCTTCTTTAGCTCCTTCATTGGGACCCTGTGTTCCAAACAATGGATGGCTGTGAGCATCCACTTCTGTATTTGTCAGGCACTGGCAGAGCCTCTCAGTAGACCGCTATATCAGGCTTCTGTCAGCAAGTGCTTGTTGGCATCCACAGTAGTTTCTGTGTTTGGTGATTGTATATGGGATGGATCCCCAGGTGAGGCAATCTTTGGCTGGTCATTCCTTCAGTCTTCGCTCCACACTTTGTCTCTGTAACTTCTTCCATGGGTATTTGTTCCCCTCTAATAAGGATCAACATATCCACACTTTGGTCTTCCTTCTTGAGTTTCCATTGGTGGTTCTTCAAGAATTGGACATAGTACTACTGGAGTCCCAGCAGTATCACTTCTGAGAATATACTCAGATGCTGCAACATGTAATAAGGACACATGCTCCACTATGTTCATAATAGCCTGATTTATAATAATAAGAAGCTGGAAAGAACCCAGATGTTCCTCAACAGAGGAATGGATACATAAAATTTACACAGTAATTTCTATCAGCTATTAAAAAATGAATTTATGAAATTCTTAGGCAAATGGATGGATCTGGAGGATATCATCCTGGTGAAGGTAACCCAGTCACAAAAAACACATGGTATGTACTCACTGATAAGTGGATATTAGTCCAAGAAGCTTGGAACACCCAAGATGCAATTCACAAACCATGCATTTTCTTAATTTATGATTACTACAGTGGAGCCCAGCCCACTGTGGGTAGGCCTTCCCTGGGCAGGTGTTTCTGGATGGTATAGCAAAGTCTGAACAGGTCATGGGATTGAGCCAGTAAGCATATGTCTTCCATGGCCACTCTACTTCAGTAGTTTTAGTGTCAGATCAAATTGCCCTGCTTGAGTTTCAGCTTTACCTACCCTCAGTCATGGAAGGGTAAATGAAAGAGTAAACCAATCAGTACATTCCTCCCAAACTGCATTTGCTTATCACATCAATGGGACGCCCCCTCCCTAAGATTTTATTCCTAAATATTCAGTTTGAATTTGTTACTTCTCTCAGTATAATTCTGATGTTTCATGAAATAGCATGACAGAAAACAAAGATTAATGGTATTGTCATAAACAAATCAACCAAATGTGACCATGGACAGGTCTTTAATTGAAACATAAAATAATATATATTTGGGAGGTAAAACCATGGAAGGAATTTTAAAGATTTTTTAAAGGTTGTGTTTAAATGTAATCTGTAATTCATAATAAATAAAACTGTATGTATCCCTGTTTTGATTCTACTTTGCAACTCCTCAATAACAGCAAAAACTATTTATGAAATGGGATCAAAGAGCTATTGTAATTTTCTCTATGTAATGTTAATTTGCATTAAAACCAAAATGTTAGAGCTAGAGTTGCAATAACCACAGGTGAAGTATGAAGTTTGAAAATTGCCTCAAAATCTCTTTATGTTTCTTTTCTTTTTTCTTTTTTTTTTTATTTTTGAGATGTCAGATTTAACTCAAAATATTTCTAACCCAAAAGAATAGTGTATTTGATCAATGAATTAAGAGTGGCAGCATTCTGGTTGTTTGAAATCATTAGTAAGCTGGAGTTTTTAATAAAATATGTTACATCTCCTGCCTAGATTTGACCCCTCACAAAAATGAGAATAATAATTATAAAGGTAAATGACTAGTGAGATTTATTGCTGCAATGGGTGGATTGTTTTTAAATTGAATATTTTATTTATTTACATTTTAATCATTATTCCCTTTCCCAAATTCCCACCAGAAACTCCCTATCCTATCTCCTCTTCTCCTGCTTCTATGAGAGTGTACCTCCACCCACTCTCTGCTGCCCTTTTCCACTCCCTGGGCATATATTCAAAAGATGCTCCAACATATAACAAGGGCACATGCTCTACTGTGTTCATACCAGCCAAATTTATAATAGCCAGAAGCAGGAAAGAACTCAGATGTCCTTCAACAGAAAAATGGATACAGAAAATGTGGTACATTTACACAATAGTATTACTACTCACCTATTAGAAATAATGAATTCACTTGAAATTCTTGGGCCAAATGGATGGAACTAGAAAATATCCTGAGTGAGGTAACCCAATCACAAAAGACACACGTTATGCACTCACTGACAGTGGATATTAGCCCAAAGCTTGGAATACCCAAGATGTAATGGGTGAATTTAAGTGAGATCAAGTTACTGTATAAGTGACATTGGGGAGGAGTGAACTGAGTACTGAAACTTAAAAGCACGGAAGTGCTTTTGTAATAGCATTTAAAATGTAAATGAAGAAGATATCTATTAAAAAAAACTCAATCAAATTGATTTTCTTTTAAAAGTTAGCACACTATTTGAACACAAATTCTGAATATAAAAAAGTGTATTTGATTGAACTATAAAATTAAAAAAGATATACAACGAAGACAGAAATCTACAGTTGCAGGTATAATAATGTAATGCACAGAAGAAAATAGAATCTTTACCTTTGATGGAGATTTCCCTGTCCAAGTGGATTAAATAGAATTTTATATATGATAAATATAGAGATATCATTTGCTTTACAAATTGAGTTATATCAAAAATACGAGGTTTTGATGTTAGTACAATCTAAAAAAACAATAATTCAGAAGTAGATGGAATTTAATTCTTGTTGTCTGCAACCTATGCATTGGGTTTTTTTCTTTAGGTTGAGCACTTTTCTATGATCCTTCTGGGCATACATTTTCCCACCAATGGTAAAGAGTCAAATGATTCAAGGTGACAGAATCAAAACAAATGATTCCTTAATGGTCTATGGTTGACATTATATAATTGCATGACTCAATTTAATTTTCTCTTCTCTTTAAAATGACCAAAATCTTTACATGATTTCAACCCAAGTATATTAATGCTATTTCTTTATTTCTAATTGTGCTAACAGTTTCATTCAATTTTCCTCACTTTGTTTCACTTTCAGACACACACACAGACCACCACCACCACCACGACTACCACCAGTCTTCCAAGCACATTCTGGAAACTGAGAAAATATAAAAATAGAAGTAAATTACTATGAAGTAATTTATAATTGTATGAACCCCCTGTCCTTCAGAAAGAAAGAGAATTTTAATAAACAATGAACTTATTAAAAGTAGTAGTCCTCAAAACTCAAGGTCAGTTCCCCAGAGAGACGCTGAGGACTTTGAGGTCTGACTAATTTGCCCCCTGTGAAGCTTTTGCATACAGCTCATTCACCACTCCTCCTACATTCTGTAAAGGTCACCCTTGCATATTCCAAGGCAAATTTGTTTAAGGAATAAAAGATGAGCAGCATAAGGAAAAAAAAAAAAGACTTGAGCATGGCAGTTAAAATGAAAAGCAATAAATTATTTAGGTAAATGCTAATTATGTGGGCAAATATAGAGGCAGATCAGGCAAATAAATGTTATGAGAAATGTCTTCTGCTTAATGGCAAGTGGATTTAATCCCTGAAGACCTGTGTTCTAGTGTAGTTTTATACACGTTAGGTTACTGACTGTTCTAATGGTTCACAGTTAAGGGCATGAAATGACAGTAATGATTTACATTGCTTATGTTAGTCTGCCAATGCCAGTGCTTGGGGCTGCGGACTGCCACCTTCAGAATAACATTTACTCAGATTGACAGAACCTGCCACAGCCAGACTCATCTATCACCCCTAAGCCATTGGCTCCTCTCAGAGCTTTGTTTATGGTTTGTTTTACTGGTTATTTTATTAATTTATATTTCAAATGCTGTTCCCCTTCCTAGTCCCCTCCACAATCTCCCTCCCCTTTGCCTCTAATTGGGTGCTTCCCCACCCACCCACTTACTCCTGATTCACCCCTCTAGCATTCCCCTACACAAGCCTTCACAGGACCAGAGGCTCCCCTCCCGTTGAAAGGCAATCCTCTGCTGCATAGGTAACTGGAGCTATGGGTCCCTCCTATAACTATACTCTTTGGTTGGTGGTCTAGTCCCTGGGAGTAGGCTGGTTAGTTGATATTGTCCTTCCTATCTTTCCTCTCCGCTTTTTAAATCCATTCAGTCCTTGTCTTGATCAAGCTCAGTCAGGTCGCCAAGCTAGGTGAAGCAGGTCTGAGTGTCACCAGCAGGGCTGACTTAGAGGCATAGAGACGTGAGGAAACAAAGAGCTGTTGTTGAGCCCTAAGTAACACAATATACACAACCACTGTAGTGAAAGTTTTCCAGACAGACACAGTAAAAGCAAAGATGGTACGTTATTCTTACATTTTGGTTTTTGTTTGGTGGGTTGGTGAGTTGTTTTTGTTTTGTTTGTTGTTTTTTGGCTTTGGTTTTGCTCTGTGTGTGTGTGTGTGTGTGTGCGCGCGGCATATGCATGTGTGTGTTTGTGTTTTGAGATGATCATGTATCTCAGGCTGATCTAAATCACCCTATAAATCTAAGAGTGACTGTTTACTCTACCTCCCAACTCCAGGGGATATAGGGACGCATCAATCTTACTATGCAGTTCTATAACAAATAAATACTTTTAATGATAATGTATTCCAAGCATTATATTTTAGTAGCATTACAAACCACTTAAAATGACAATGGGACCATGTTAAACATGGATTGACTCTGAGTTTCTATTTTTTCTGTAATAATTAAAAGACAGTAAGCCATATTTCCTGTTTTCTTTAAAACAATCAGTATTGATACAAATATCATCCTTTCCTTAATGAAAATTAAGTCATACATATTTCCAGTTTCTACCTGTATAGATTAAATCTGTACTCCAAAACCTTTCTTTATTTTTTTCCAAAGAGATGGTGGAAATCATTCTTTCATGTACGTTACAGCCCTCTAGTCTGTTAAGTCAAAATGTAGGCATTGGTTTTTAATATCAGTAGGTACACTGGAGGCCTAAAAGGTGATACACTTAAAAGGCAATTCAGTTTTTCTGACCCAGCACTACAAAAACCCATGAATTCAGTCTGTTTCTGTCTTGAATTGAGTGCATTGAAATTTACAAGCAGAATGTTTGCAAAAGATGAATGAGAGGAGGGAAGTGAGCGCCATTACTCTCCAGCATACATTTGATATGTGCTGCTCCAGGCCTGCTCTGATAGTTTCCATGGTGCCATGTGGTAGGAAAGCAGGCTTTAATCTGTAAGATGAATCTCAGCCTCAAAAACCCCCACTGGTTTTAATGAGGTGACATAGCTACATGCAACAGACTTTGGAAAGGGACCCCTGAGTGTCCAATTATTTTAAGTGCTTTTCCTCTTCCATGTCACTCAACTGACCACAGTGGTTATGTGGCAATAACACTCCTCTGACACAAACTTCCGGAGGAATCGTTCCATAATTCAATCTCAGTTAATGTTGCCTTAAAAATTAAGTGTTTCCTCAAGTTTTAAATAGATAGCAGCACTTTCTAACAACCGCATGTTTCGGATACAAGTTTACTACTTAGGCAGGGCTTTAAAAAATCTGGCAAAGGAAGTCTTTTCCTTTTCTAGTAAAATGGGCGGGAGGGGCTGTGGAAAAGAAGGAAAAGGGAAAAAGGTTAAAGAGAAACATCCTGTCCAATGTCCCAGAAGAACATCTTGAATATGGGACTGGAGAAGCGATGTTTTCAATATTGTCTAAATAAATGTGGAAGGCTCATTTTGCAGTATTCATCAGCTTCAGAAAGTTGCCCGTAATTATCTCTGCCTCCAGCTTCAAAGTGTTTTTTTCTAGAATTTGTTCTTGCTACAAATCCTCAATTTTACAATCATATTTAAGTCAATAATAATTCTGTATAAATGTAGCCTAGTTCTTTAAGTTTCATCTAGAAACCTGGGCACACCCACCATTGAAATCAAATTACCTGTTACTAAATGACTATATTTTATATATGGCATGCCTGCTTAGAATGTGAAAATAGAAGCAGTTAATTGCTGTCTGGATCATCCCAACACAGGCAGAACTGACAAGCAGTTTAGATGTAATGAAGTTCAGCGAAAACACAAGTCTGGTATTCAATTAGCATAATGCAAAGCTGATCTTTACTGCCTGGATAAAATGAGCCATCACTGCCCCAGTGTGTGCAAGTATTTCTGTATGACCTGGTCTGCAACTAGTACCACTCCAACATCACATTAGTCCAAGAAGATCATTAACCCTACATCGGTTTGGTGCACCCTTCCTTCAACTAGTTTTATGTGCTATCAAAATGAATAAATATGGTCACTAGGCTTCAAATTCTGCTGAAGAATTATAAGACTTTTTGTTTGTTTTTCATATGAGAACAAAGAAAATTGACAAGCATATAATGAATTTGACTACATCCATAACCATGAGCTGATATTATATTCTCATGTATTTGTATTTTGAAACAATTTGGAAAAATTCCAATCTCTTCACAATGTTTGACAATATTTTTTATTCTCTAAATTGTGAATATAACCAGCAATCTAAGAAATCCAAGTAGACTGTATTTCTGTTTTTAAGTAAAAAATGAAACAAAAATTGCAATCAGATGAGCTGTTTGATTACTTTTCAAGGTAATAAACTTCAGCATGATCCAAAAATTCAGTATTTTAAAATGAAACATCCACCTACATGCTGGGCAAATTGCCCAAGTCTAGACCAGTACAACGACAAACTGAGGAGGAGACGGAAAATACAATTTTGATCTTGTAAAGATAAAAACTGCCTAAAGACTATCCATTTTATTTGAGCTATCATTTATTTGATTCATATTAGCATTCAAATATGAATTAACAAAATTTATTGGGAAATATCCTTTAAGCTCAACAAATTGAATTTTCCTCAGAACATTCAAGATTTAGTGAATATGCTGTCGAAATTTAGTATGAACTGCGTTCAGGAAACTATCTGTAAAAGATATAAATTATCTGCCTTTTCAGACGCAGAGAATTACTGATATTTATTATTTTCTTTCTCTTATTGATTTCTTTTCTTTACAAAGTAGCAATACGTAA
>Read7_db0807a7-c2b2-4edd-b2ec-3759db4fefba
ACGTACTTCGTTCAGTTACGTATTACTTGATCTTTGTGTTTGATAACCAGGAAAAATTAAAGATTTAGTAACATTCTCTCTGTGAGTTTGAAGCAAATAGCTTCCAATGATACTATGAGATTGCTGGGCCCAACAAAGGAAATAAATTAAAGTATGAAGAATCATAAGAAGCATGCCAAAGTTAAAATCATTCAGAAAGTGTGAGGCATTTAACTCTTGTCTAGTATTATTTGCTATGAAAAACGTGGGGGAGGGGACAAAAGTTTAAAACCATCATTAAATTCACAACAGTGAAATACAAGCCTCTTGTCCTCCTTCACTGCTTTAGTTGACTCTCAAATAGAAAGTGTTCCAACGCATCATTGTTTTAGCTCAAATATTTCTTCTTCTCTTTCCCCTTGCCATTATTAATTAGAACAGGAATACAGGCAGGCTTTAAGTATGTCAAAGGCTGACATATTATTAAACTACAATAAGGAACTATAATAAATGGATAGAAATATGTAGTTATTTATTATTAATAATAAAAAAGAAACACTGACTGTAGTTAAACCAGATGCTTTACTCTAGCTGTGTATTTTTTGTGTATCTGCACTATCATTTCTGATTGTGGGGACAAAGCAGACATTAGTGATAAAAATTCAGAAGATCTTTAGTATAGTTTGTTTAAAAAGAAATTATTTCCATGAGTTCAGAAACTTCCTTTATACTTGCAAGATCATTATTATATCAGTGCTGAACTCTCAATTACATTACTGTGTCCATTCTGAAATCATTTTTTTTAAATTAGGTATTTTCCTCGTTTACATTTTCAATGCTATCTAAAGGTTCTAACACTGCACCCCCAACCCCCTACCCACCCACTTCCCCTTGCATGGCCCTGGCGTTCCCCTGTACTGGGGCATATAAAGTTTGCAGAGTCCAATGGGCCTCTCTTTTGCAGTGATGGCCGGCTAGGCCATCTTTGTGCTATATGCAGCTAAACAAGAGAGCTAGAGAAATTACCCAAGGAGATAAAGGGAACTGAAATCATTTTTTAATACTAGAAGTTTCATTCAAGTTGCTTAATAGATCCTCAAAAGATAATTGGTCTCGTTATCTTGTAAGAAGGACTGATATTTCAAAATGCTTTCTGAAAATAGTAAACACAACCTAGAATGATTAGGAGACTCACAGCGGGGGAAATATATGAAAAGTCCTCTATTGCCTGCTCAAGCGTCTGTTATAGAGAAGACAACTCCTTCAAACCATTCTTTCTCACCTAGCAGAGTTTTACAGGTTTTCTTGGTTGGGGTTCAGCTTTAATCCCAGTTTTAATTCTTGTCTTGAACTTACAGATATAATGTATCTACTTTCCTAATGACAGATATTATTCCTGAAGGTTCATACATGCATGTTTCTATGTTTTATGCTATGTTAAAATAGTTTCTTAAAAGTTATGATTCCAATAAAATGGTTGGAATTATAAAAATAAAATAAAATTTCAAATGATTTACTCTAAGGCTTGTTTTCCATATAAGTATAACGTTCAAAATTCTTGGCTTCCGTCATTCTTGACTTTATATATTTTGAAATTAAAGCTGAATGTATTTGATTACATTTTCAGAGTGACTTGAAATGTTAACATTATAAAATGTGACATCCCTATCTTTGAAACTGCTGGTCTTCCTCATTGTGATTCAATCTATCTGCTTTTTGTATTCACATTGCACTTTTTTAAAGTCTTGTCTTATAACTTCACAGAATATCTGAGTCTGAGCCTTTCCAGAGAAGGCTCCCCCTTCACCCTGTACAACAGAGATTCCTACAGCCCACCCTTCATTCTCCTCCCAGCTTGCTTTCTCTGGAGCTAAAGGAATGCAGACTGCTTATTTTTACATTTGATGATATCCTGGGGGTAAAGGTTAAAAAAAGTAGTTTATGAAACAGAGCAGAAAAGGATGTAACTTTGTTCCGGCTCTCCTCTTTGAAATATCTGACAGTTCCTGGATATACAGAAAGGGAAATGATGAGTTTGGCCACATGTCCAGATGTGTGCTCGACAGATGTGTAGGGGTTATGTTTAAAAAAGACATGTCATACAGTGCCTGTGTCTTTAGCCAGGAAGTTGTAAATAGTAAACACAGAACTCAGTCATCAAATGTAATCTGACTTAACAAGGTTTTCAAAGTAACAGTAAATTTTTGATCTCTTTCATTCTATTTAGCAGTGAATTAAATCAGTATATTTATTTAAAGTTATTTTAAAGTTCATTGTAAACTGAATAACTTAAATGGAAATTAGAAAATAAAAGGTTTTACTCTATAATTTTGTAGTATATGAATGAATATACTTGAACCATTATTTCTGATTAACTTTATTATCTATAACAAAGGTTGTCATTTATATTGTTGTTATTTAAAATGGATAACCTTTATTTAAAATGTATTTTAATTTAAAAACACTGATTTGTCCTATTTCTAAAAAAATAAGTTAGTTGATGTAAAGTGTATTTAATTATGTACAGTTATTTTCTATTATACAATCTTACAAAGTATGTATGTGTCTCGGTTGATTTACTAAGCATACAAACTCAGTATCTTTGTAGTGGAGACAGGAATATCTCATTGAATTGCAAAATACAATATCATTATTCATGATAGTTGCCATTTTGTATAATAATTTATATGACTATTCTCTTTGTGTAACTAGAGAAATTTTGTGCAATTTGCTCAATTTTCCTGAAAACGACCTCAGCCTCAGTTATGACAATTCTGCTTTCTGTCATGCAAGTTACATTTCACACAGTACTGGGGATCTTGTTGGATGCTTTCCAGAATTCTTATTTTTGTCAGACCTAAAGCAACTCAAAACAACCAGAAAAATAAACAAACATTCTCCACGATTTGGCAGTTATTCAGGACACTAGCAAGTTGTTGTTAATTGTCTTAAGAATGAATAAGAATAAACTTTTAAAGTGCAAAATGAGACAAAGCTGAACATTTTTTTCTGTATTGTTAACCCAGCAGTCAGGAGGCCGAGGCAGGAAGATCATGAATTCCAGGCCAGTTGGAGCTACATATTAAGACTCTATTTTCAAAACTCACAAAAAAATACACACACACACACACACACACACACGCACACGCACACGCACACACACACACACACACACGTAATTCTCCATCAGAAAGTTGCTGAATACCATAAAGGAATGTTCCAGAGTGAGACCAAGTCATTGCTTGGACATCCAGGTGTCTGTATGCCCTTGTTTTGTTTTTGGTTACCATTATGTCTCCTCATGCTTCCTGGAAGCTAAAACACTGGTCTGTGGATGTGACAACAAAGCACATCCTAGTCCCTGGGATTTTAAGAGGCTCTGGGACTTGCAGTTGACAGTTCTTTTGGCTAAGACTCCAGATCACAACTGCATTAAGAATGAGAAAAGAGCATTTGGTTTGGTATTTTCTTAAGTTCAGTAAATCCTGGAGAGAAAAATGACCTCCAACTAAATGTATAGCTGGGTCATTAATTGGAAGTTAACTCAGAGTGGGTCGTAGGAAGTCTTTAATAATGGGAGAGTTGTCAGTGAAAATTCACTAGAGAGTTGGGTGAGGGCACAACTCTGTCCCTATACCTGGAGTTCTAGAAGCATAAGCAAACGAAACAGATTAAGAAAACAATTTTCACAGTTATACCAGGGACTCTTTGCTTTTGTAAATGTACCAATTAGAATTTCCTCTGGAGGAGCTTAACTACTAATGGAGATGGAGAAGAGACCAAGACATCAGCAAGCTGCAGAGAAGCAGGAACACTTAATAAAAGAATCCCTTGTCTTTTCCTCTCCTAGTGGCATCATAGACAATGGTTCTTGCCTCCTTGTTAAAGTTTTGTTTCACAGCTTTGTGTTTTTATTTTCAGGCCATGTCTCACTCAATATCCCACATATGCAGCCTAGGTTGTTCTGAAATGTGTGCCAACTAAGCCTGGATTATAAGCCGTGCCATTGTTCATGGCTCCTTCTCTTAATGTACCCTGAAAGAAGAAGTAGAATAGGAAAAGGACCCTCTAGAGTGGTCACAGGACTCAGTCCAATAAATGTAAAACCAAAGTGATGCAGGATTAAAGAGACCATTTTAGTTACTCATTACAAATACAGTATTCGTACTAGTTTTATATATTTCCTTTCTCTGACATTAGCATAGTACTTGCAATAAAGCTATGATGCATGTAATATAATCTATATAATCTCTTTGAGCGACTTTACTTCCTTTAGCAATCCTTTTAGATGACCCCCTCTTATGGAAGACGAGAAGAAAAGTTAGAAGTTAGATTCTGAATTTCAAACTCTGAATCTATCATTTTATCAATTACTTAATTTCTCTGACTCTCAATTTTATCTGCCAATTATGATACCCTTCTCTGTGTATTATAACAATAAGTGTAATGATCACATGTTTGCTGAGTTATAATCTACTACTTTAGATGAAGCAGGTTGATAATGAATATTCCAAAAACTGAAAAAGAAATAGTGCTTATAGTTCATCACTGTAGTTCACACCTTGCTCAACCTCAGGACCTTTCCTAACAGTAAGAAGAAAACAAGCCAAGGCAAAATGAGCAGGGTAAGTAGTTTTAAATGAGCCACGAGTTGGTGAACTCCATTTAGAAATGTTCCTTTTAGCCTCATAAGATGTTTGAATATGTTTTCAACAGAAAACCTATTGGGGAGCAAAGTGAATTTAGTCCACAAGGAAAGAAAAGCAATTGTATTTGGCAACCAGCAGAAGTGACAGGACAACAAGCTGAAACAAATCAGACTCAGGGCAGGAGTAATTCATTTAAATAAAGAAAATGATCGTCTTCAACTAGAGAGATTAAAAAATACTTTGAAGGAATATTAACAATTTGTAATGGAAAAATAGGATTTCCAAATGAGAACTTTTCAAAAACTTAAAATCATGACACAACATCCTGAATAAGTTGGAAGAGAAATATCTCAATACCATACATATCAAAGGAACATTCCAGAGTGCATTGTAGGGGGGTGGGTGTGAGGAATAAAAATAGCAAGAAGAATAGAAATCAAGAATGGAAAAGCAGATGTGTTGGCATGTGTTGAGCACTCTTGGTTCTCTATGCATTCATCTCACTGGAAAACTTCTAGTATTATTAAAAAACCTAAGCACATGAACACCCATTTAGGTAGGGCTCTGAACTAGACAGAACAAAGAGAACACTTTACTGTTTGATATTATCAAACTCTCAATGTTAATTTAACTGTATTTGTGCTCGATTGTAATCTACATTCCCTCCATTGCAGAGGAAACGATTACAGCTCTTCAGCAATTTAACTAAGGCTCAAAGCTTTTAATTTGAGGAAAACTCCAGTTGCTGATAAGTTTAAAGAACATCAATTGCTATGTCATCCTGAACCTGCAGCATTTGTGTGAGTGGCCAGCCTGCTCCTAAGTTTATTAGGTTATTACTAAACTTAACTAGCACGTTTGTCATATCTTCCTCTATGTCTCCCTTTCTTCTCTGACTTCCTTCTCCTTATCTTTTTTTCTTCTCTCTTCCTCTCCCCCTATGTTTTAATTAAAGGAATATACTTTAGTTATATTTTTGGAAACTACAAAATTAAATCAAGAGTGTCTACAGACTGTTTCTGCAATGTATTTGTGCATTTACCTTTCTAATTTGTATTAATTAAAAAGAAAATCTTGTATGAATAAATATATACATAAAGATATAAATATATCTTGTGATACGGTGTCAGCATACTCAAGCTACAAGTATATCTATCAACTCAAAAAGTCTCTTCTGAGCACTAAGAACATTTTGAGGTCTACTGTTTTCAGGATTTAGATAGCAAATTATTCTGTTTTCTATGATCACTAGATTCTAAGTTAGGTCTTAAACACCATCTGCATCCACCCATACCCTCCACTCTCTCCACATTTCCCTCATCCTTCAACTTCTGAAAATCATGGAATACACCTACATTTTCTATTTTCTAATTCTGTTTTGGCTTATTTCACTGAGAACTAATTCTTTTTCCTTTTATCCATATTGTGACAAATGTCAGGATCTGAATATGCTGTCTCCTGTGTCTCTCCTAGCACATACACTTTCTTCTTATCTTTAGGAAATAAAGAGTGTGCATACATCCACATGGACTTAACACAAACACTAGTGAAAATATATGGTATTGAACCTGTATGTGCTCTTTTAAAACTTATATTCTTTAAATAATGTGCCATGACAATAAAGGTAAATCATGTTCATTTTGTATGTAAATAATATACTGTAAATATACTGAAATATGTAATGTTCCTTATATTTTAACTGTAAGTAACAGTTAAAATATATGAAAAATAAGAAATTGGCAAATGCTGAGCCAGTACACATAACGATAGTTGAGCGTCAGACATTTTTAACCTTTGAGAGCCCAAATCTTGGAAACTATCCCACGGATACTGAAGAGTCAACCAGGAATCACAATTCCTTTAGCTACACTCATGGACCGATCTCTGTTTATGTGTCTCAGTTACTGTGAACCATGCCGCGGCTGACTTTAGGGAAGTCAGCCATCTTCTAATGCACTGATTTCATTTCTTTTGAACAAAGCCAAGAGGAAGGATTAGGGATCACACTGAACTGTCATCTTGTTTTCCTAATGGTACCTCCTTTTCTCCAGGCGTCCTGGATAACCTTTAACTAACTGTCTTTCAGACAACAGTCACCTGGATGTATGCAATTGGAACAACTTTATTTTCATTTCCTTTATGATTGCTGCAGTATCAGAAGCAATTTTATCATTGATGTCATTGGAGCCATAGTTGGCCATGTCTCTTTTTGTCTACTTCTGGATCACTTTTTATTTTAATGTTTTTGAGTTTTGCTGTGGAATAATTTATATACAGAATTCCACATTGAACATGCAAAATGCATATTTCTGCCTATGTAATCTTATATGACATATAGTTTAAAATGTTTTCTCTTAATCTGAAGGTTCCTTTCACTTTGTTCTTAGTTTGCTGTGGAGGCTTTCTTTGCATGATTCTTCCCCATTAGCTCACCTTTGCTATTGCTCTACTGACCCTGAGCACCAAAAGAGGAAATTTCTGCATTATAGGACTAATGCAAAGAACTTGCATTATTTTCTTCCATAAGGTTTTCAGTGTCTGGTCTTCTGTTTTGAAATCTTTTATCCATTTCAAGGTAATGTTTATGGCTATAATAAAAATAATGGCTATTTTCTTTTTCTTTTAAGTATCTAGCTTTTCCTCGTCACTATCATAGAAGAGCCTGTGCGTGCCACTTAGTGTATTCTTGATGCCTAGAAAAATGACTGAAACTATTCTTTGTATCTGCACTCTAGTTCACTGAACTCCACCCATTATATTTATTTCCTACTATGCTATCTTTATTAACTTTCTCATCAGATAAATAAATAAATATTTTTTTGTAATTTACTTAATCTTCTGAGCCTTTCCACCCTCTAAAATGACAACATAGCTCATCTTAATAATAGCTTCAAAACAAGTAGCCTGTGTTAGGAATCTTTTTCACTGTATCATAAATAACAAGTACCACACAGAACTTTAAAGTTCATGCATAAATAGTACTATATGATAATATTTAACAGCTGACTGGAGCTTTAGTTTATAATATCTTTAAAAAGTTCTCTAGAATGTATTATTCAAATTTAATTTTATTAATCTGAACTGGGTACATTTGGGGATATTTTAGTATTTGTACTTATGTATAGAAAGACACCAAAATATTTAATTTTTTTCTCTTTCTCTGAGATTAGAAAGACAGAAAGAAATAGATAAAAAACAAAAACAAGGAAATAAAAGAAAAAAAAGAATGAAAAGAGGAAAGAAAAGAAGAATAAAGGAAGGAAGGGGAGGAAGGAAAAAAGGAAGGAAAAAGGAAGGAAGAGGAAGAAAGAAAGAAAGAAAGAAAGAAAGAAAGAAAGAAAGAAAGAAAAGAAAGAGAAAAGAAAGAACAAAAGAAAGAAAGAAAGGAGAGAAAAGTCAGTAAGACAGACAGAGAGAAAGAAAGAGAAAAGAAAGAAAGAAAAAAGAAAAGAAAGAAAGAGAGAGAGAAAGAGAAAGAAAGAGAGAAAGAAAGTTTCAGATCCATTCCATTCTTGAAAGCATGAGGGCCAAGAACTTTTAGGCTCTGCTGCCTGTGAGAAGCTGGCAGGACCACTGAGCATCTGTGCTGTGCACCATTGTTTATAATATCCGTGGCTGGAGCATTACTCCCTTGGGGACAAAGTTGAGTTCAACTTGTTACTCACTGCTTATCTTCTTGTCACTTACTTAGGTTCCTGCGTAAACATCACGCACTTCCTACCAGAACGTGATCGGAGATCAAGGGACATTTATTGCAAGGCAAATGATCCCCAAAATACATCACAATAGATTCATTGTTTATAAAACAAAGAAATAAACAACCACTAATGTTCCAAAGAAAGGAGGTTGTAAGGGACCATGGATCTTTGACTCTTTGGAGTTGAAAATAAACTGAGCATTCCCTATTTCAGGCAGAATAGGAGAATAGGGATCACTTGGCCAGCTCCATTAAGACTGTTAAACTTCCATGCACAAGCTTGGCTATTTAGATTATACAGGAATTTCAATCTCACTGTATAATTACATTAAATAATGTATTCAAATTACAACTGCCTGCATCATTTTAGAAGGCATAGCTTCTTTCTTTCTTTCTTTCTTTCTTTCTTTCTTTCTTTCTTTCTTTCTTTCTTTCTTCCTTTCTTTCTTATTTACCATCTTTGGGGTTCATTTGATACTTTTCTCTTTAGAAAATAATCAACCATTTGGTAAGTAATTCTAGTCCCCCTCATTTGATTAATTTTCCTTATTATTCCATTTAAAAGATTCAACAATGTCAGTAATCAGTGCTTTGATATCTGCATCTGTCCCAGCTTGATTCACCAATCCCATAACCCTGTATGGCTCTAAATCTTCATCCATAAATACACAGGTTTAAGAAAAGTAAATGTGGCTATTTGGTCTACAAACATATTACAGTAATGGTTATAGCTAAATGGTTTGTCTAGCCAATGAATAAGAAGTTTTAAAATTTAACCGATATCAGCTACCTGTATGATGTCCCAAATTTCTCCCTGTCCTATAAGTCATTTTCTGAATGTAGTTTTAAGGGTTAAAAGTCATTTCATTGTAATTGCTTATTATACCTCTAAACTCATTTTATATTAATTCCACTTTCTTACACTTATTTTTGATGGATTTATGTCTCTCCTGTTACATACATAGATTCACTGGTTTACACTGCTGAACACTGTAGAAGATCTTGACATTTCCCTCTGCTTTCCACCATTATTTTTAATGAAATTTGCAGACTCACCATACTTGCTAAGATTCAAGTTTGACTTGTGGTACCACAGTTTTAAATTCCTCCATTAATGGTAGCTTTTCATGTCCCTGTCAAAACAACTTTTGTGTACACTTCCCCTTAGGAAATTAACACCTGCTGAGCCACAGTCAACACTAATGTGTCTCCACTTATAGTTTTCAAAAACCTTGATTTCAGTTAATTCAGTGAGAGCATGGTTTTAAATCTTCCTATGCCATAGTGACAAGAGAATATCCTTGGAAGCCCAGGTTTTCTGCCTCTGAAATTCTGGTTCACACTTCCTTGTATAAATTACCTATTTTGTTTCTGTCTGTCTCTCTATGTTTTATGTCTCTCTATCTGTCTGCTGTCTGTCTGTCTCTTCCTCCACTTTTCTCCTGCCATTGATCATAATGTTCAATAAACATAATAGAATAAATATTGATTTAAATTTTACATAATTAATTACTCAATGTGCATAACCATGATTATTCGTAGCTCTCATTTGGTGGGAAATTAGTTTGTGTGAACTTTGAGAGAAACAGTGCACAGTGTTCAAAGGTATTCCTCTGTTGTTTTATAAAATCAATCTCTCTCTCTCTCTCTTTGTGTGTGTGTGTTTATCCTTCATCCTTTCTGGAATCTGCTGGCTATGTTTTTATTTTCTCACACTTTCATATAGAATTTACTATTCATATCCTCTGTAGTAGTTTTATATAACATGACAATAATATAACTTTCAGGTAGATGCAAATACTTCAGAAATATAAGTGTCAAATGACTACTTCATAAATTTTCCTTCATTTTTATTTATTGCACAAATATGTAAAAGTAAATAACGAATTTACTACCTAGAACAAAACAAGACAGAAATTCAAGCTTATTATATAGGCATCTGGTTGTGATCAAGCATGCCTCTCTTTGACAGTGAGATGAAGAGACTGCAAACATATTGCAGAGGATGAATTGTCAACAACAAATTGTCCTAAAAGGTCCTCAGACAAGGATCTCGTAAGCAGGAGCTAGTGAACTGAGTTCCTTACTTGAACACCTGCTCAGGCAAGTATTTTTAATACCTCACTCCTGTTTTAACTTTGTAAAGAAAGAAATCAATAAGAAAGAAAAATAATAAAATATCAGAAACAATTCTCGTCTGAAAAGGCAGATAATTTATATCTTACAGATAGTTTCTGAACGCAGTTCATACTAAATTTCGACAGCATATTCACTAAATCTTTGAATGTTCTGAGGAAAAATTCAATTTGGTGACTTAAAGGATATTTCCCAATAAATTTTGTTAATTCATATTTGAATGCTAATATATGAATCAAATAATGATAGCTCCAAAATAAAAATGGATGATCTTTTTAGGCAGTTTTTATCTTTACAAGATCAAAATTGTATTTTCCTGTCTCCTCCTCAGTTTGTCGTTGTACTGAGTCAGAACTTGGGCATTGCCCAATATGTAGGTGGATGTTTCATTTTAAAATACTGAATTTTTGGATCATACTGAAGCTATTACCTTTTAGTAATCAAACAGCTCATCTGATTGCAATTTTGTTTCATTTTTTACTTAAAAACAGAAATACAGTCTACTTGGATTTCTTAGATTGCTGGTTATATTCACAATTTAGAGAATAAAAAAATATTGTCAAACATTATGGGAATTGTTAAATTATTTCAAAATACAAATACATGAGAATATAATATAAGCTCATGGTTATGCAGATGTGATCCGGTCATTATATGCTTGTCAATTTTCTTTGTTCTCATATGAAAAACAAACAAAAAGTCTTATAATTCTTCAGCAGAATTTGAAGCCTAGTGACCATGTTATTCATTTTGATAGCATAAAACTAATTCTGAAGGAAGGGTGCACCAAACCGATGTAGGGTTAATGATCTTCTTGGACTAATGTGACAAGGAATTAATTGCCAGATTGCAGACCAGGTCATGAAATACTTGCACACACTGGGGCAGTGATGGCTCATTTTATCCAGGCAGTAAAGATCAGCTTTTGCATTATGCTAATTGAATACCAGACTTGTGTTTTCCTTCTGGAACTTCAGTACATCACAAACTGCTTGTCAGTTCTGCCTGTGTTAGGATGATCCAGACAGCAGTGCTTCTATTTTCACATTCCTAGCTTGAGCATGCCATATATAAAATATAGTCATTTAGTAACAGGTAATTTATTGATTTCAATGGTGGGTGTGCCCAGGTTTCTAGATGAAACTTAAAGAACTAGGCTACATTTATACAAGAATTATTATTGACTTAAATATGATTGTAAAATTGAGAGGTTGTAGCAAGAACAAATTCAGAAAAAAAAAACACTTTGAAGCTGGAGGCAGGATAATTACGGGCAACTTTCTGAAGCTGATGAATACCAATGAGCCTTCCACATTTATTTAGACAATATTGGAAAAAGCATCTTCTCCAGTCCCATATTCAAGATGTTCTTCTGGGACATTGGACAGGATGTTTCTCTTAACCTTTTTTCCCTTTTCCTTCTTTTCCACAGCCCCTCCAGCCCATTTTACTAGAAAAGGAAAAGACTTCCTTGCCAGATTTTTTAAAGCCCTGCCTAAAGTAATGACATATCCAGCTGTGCAGTTTGTTAGAAAGTGCTGTTATCTATTTAAAACTTGAGGAAACGCTTAATTTTAAGGCAACATTAACTGAGATTGAATTATGGAACGATTCCTCCGGAAGTTTGTGTCAGAGGAGTGTTATTGCCACATAAGTCCACTGGTCAGTTGAGTGACATGGAAGAGGAAAAAGCACTAAAAATAATTGGACACTCAGGGGGTCCCTTTCAAAGTCTGTTGTGACATGTAGCTATGTCACCCTCATTAAAACCAGTGGGGGTTTGAGGCTGAGATTCATCTTTACAGATTAAAGCCTGCTTTCCTACCATGGCACCATGGAAACTATAGAGCAGGCCTGGAGCAGCACATATAGTATAACATGATAGTAGCTCACTTCCCTCCTCTCATTCATCTTTGCAAACATTCTGCTTGTAAATTTCAATGCCTCAATTCAAGACAGAAACAGGCCAAATTCGTGGGTTTTTGTAGTGCTGGGTCAGAAAACTGAATTGCCTTTTTTAAGTGTATCACCTTTTAGGCCTCAGTGTACCTACTGATATTAAACCAATGCCTACATTTTGACAACAGACTAGAGAGGCTGTAGCGACATGAAAGAATGATTTCCATATCTCTTTGGGAAAAAAATAAAGAAAGGTTTTGGAGTACAGATTTAATCTATGCAGGTGAAACTGGAAATATGTATGACTTAATTTTCATTAAGGAAAGGATGATATTTGTATCAATACTGATTGTTTTAAAAGAAAAACAGGAAATATGGCTTACTGTCTTTTAATTATTACAGAAAAAAATAGAAACTCAGAGTCAATCCATGTTTAACATGGTCCCATTGTCATTTAAGTGGTTTGTAATCACTACTAAAATATAATGCTTGGAATACATTATCATTAAAAGTATTTATTTGTTATAGACACATAGTAAGATTGATGCGTCCCTATATCCCTGGAGTTGGGAGGTAGAGTAAACAGTCACTCTTAGATTTATAGGGTGATTTAGATCAGCCTGAGATACATGACTGTATCTCAAAACACAAACACACACACATGCATGCGCGCGCTACGCACACACACACAGAGCAAGGCAAAGCCAAAAACAACAAAACAAAACAAAAAAACAACCTACCAACCGACCAAACAAAAAACCAATAAAATAATACCATCTTTGCTTTTACTGTGTCTGTCTGGAAAACTTCTTCACTACAGTGGTTGTATATTGTTACTTAGGGCTCAACAACAGCTCTTTGTTTCTCACGTCTCTATGCCTCAAGTCAGCCCTGTAGTGGACCTCAGACCTGCTTCACCTAACCCCATGACCTTGACTGAGCTGATCAAGACAAGGACTGAATGGATTTAAAAGCGAGAGAGGAAAGATAGGAAGGACAATATCAACTAACCAGCCTACTCCCAGGACTAGACCACCAACCAAAGAGTATACAGGGAGGGACCCATGGCTCCCAGTTACCTATGTAGCAGAGGACATGTACCCTAAACGGAGGAGCCTCTTGGTCCTGTGAAGGCTTGTGTGGGGAATGCTAGAATTTAGATCAGGAGTAAGTGGGTGGGTGAAGCACCCAGTGAAGGCAAAGGGGAGGGAGATTGTGGAGGGAGACCAGGAAGGGGAACAGCATTTGAAATATAAATTAATAAAATAACCAGTAAACAAACCATAAACAAAAATTCTGAGAGGAGCCAATGGCTTAGGGGGTGATAGATAAGGTCTGGCTGTGGCAGGTTCTGTCCGTCTGAGTAAATGTTATTCTAGAGGTGGCATGTCATAGGCCTCAAGCACTGGCATTGGCAGACTAACATAAGCAATGTAAATCATTACTGTCATTTCATGCCCTTAACTGTAGACCATTAGAACAGTCAGTAACCTAACGTGGTATAAAACTACACTAGAACACAGGTCTTCGGGATTAAATCACTTGCCATTAAGCAGAAGACATTTCTCATAACATTTATTTGCCTGATCTGCCTTCTATGTTGCCCACATAATTAGCATTTACCTAAATAATTTATTGCTTTTCATTAACTGCCATGCTCAAGTCTTTTTTTTTTTTCCTTATGCTGCTCATCTTTTTTATTCCTTAAACAAATTTGCCTTGGAATATGCAAGGGTGACCTTTACAGAATGTGGGAGGAGTGGTGAATGAGCTGTATGCAAAGAAAGCTTCACAGAGGCAGGTGAGTCAGACCCTCAAAGTCCTCAGCGTCTCTCTGGGGAACTGACCTTGAGTTTTGAGGACTACTACTTTTATTAAGTTCATTGTTTATTAAAATTCTCTTTCTTTCTGAAGCGACAGGGGTTCATACAATTATAAATTACTTCATGATAATTACTTCTATTTTATATTTTTCTCCAGTTTCAGAATGTGCTTGGAAGACTGGTGGTAGTCGTGGTGGTGGTGGTGGTCTGTGTGTGTGTCTGAAAGTGGAATAAAGTGAGGAAAATTAGAATGAAACTGTTAACACAATTAGAAATAAAGAAATAGCATTAATATACTTTGGGTTGAAATCATGTAAAGATTTGGTCATTTTAAAGAAGAAAATTAAATTGAGTCATGCAATTATATAATGTCAACCATAGACCATTAAGATGTTGTTTTGATTCTGTCACCTTGAATCATTTGACTCTTTACCATTGGTGGGAAAATGTATGCCCAGAAGGATCATAGAAAAGTGCCTCAACCTAAAGAAAAAAAAACCTAATGCATAGGTTGCAGACAACAAGAATTAAATTCCATCTACTTCTGAATTATTGTTTTTTTTTAAGTTGTACTAACATCAAAAACTCGTATTTTGATATAACTCAATTTGTAAAGCAAATGATATCTCTATATTTATCATATATAAAATTCATTTAACTATCTTGACAGGGAAATCTCCATCAAAGGTAAAGATTCTATTTTCTTGAGTATTACATTATTATATAACTATTAGATTTCATAATATTTCTGTTATATATCTTTTTAATTTATAGTTCAATCAAACACACTTTCTTTTTATATTCAGAATTTGTGTTCAAATAGTGTATAACTTTTTAAAAAGAAAATTCAATTCTACTGAGTTTTTTTAATTAGATATCTTCATTACATTTCAAATGCTATTACAAAGCAATTTCAGTGCTTTTGTTCTCCAGTACTCCAGTTCACTCCTCCCCAATATGTCACTTATACAGTAACTTGATCTCACTTAAATTCACCCATCTTGGGTATTCCAAGCTTTCAGGCACAATATCCACTTGTCAGTGAGTGCATAACGTGTGTCTTTTGTGATTGGGTTACCTCCTCAGGATATTTTCTAGTTCCCATCCCATTTGCCTAAGAAGATTTCATGAATTCATTATTTCTAATAGGTGAGTAGTACACTATTGTGTAAATGTGCACCATTTTCTGTATCCATTTTTCTGTTGAAGGACATCTGAGTTCTTTGCTTCTGGCTATTATAAATTTGGCTGGAGGTATGAACACAGTAGAGCATATGCCCTTGTTATATGTTGGAGCATCTTTTGAATATATGCCCAGGAGTGGTATGTGATAGAGAGTGGTGGAGGTACACTCTCATAGAAGCAGGAGATAGGATAGGGAGTTTCTGGTGGGAATTTGGAAAGGGAATAACATTTAAAATATAAATAAATAAAATATCAATTTAAAAAACAATCCACCCATTGCAGCACAAATCTCACTAGTCATTTCACTTATAATTATTATTCTCATTTTTTGTGAGGGTCAATCTGGGCAGAGATGTAACATATTTTATTAAAAACTCCAGCTTACTACCTAGATTTCAAACAACAGAATGCTGCCTCTTAATTCATTGATCAAATACACTATCTTCTTTGGGTTAGAAATATTTTGAGTTAAATCTGACATCTCAAAAATAAAAAAAAAAAGAAAAAAGAAAAAAGAAACATAAAGAGATTTTGAGCAATTTCAAACCATACTTCACCTGTGGTTATTGCAACTCTAAAGCTCCTAACATCTTTATTTCAATACAATTAACATTATAGAAGTACAATAGCTCTTTGATCCCACATTTCATAAGAAATAGTTTTGCTGTTGCTGAGAGTTGCAAAGTAGAATCAAAACAGGGATACATAATAGTTACCTATTTATTATAGTTACAGATTACATTTAAACAACCTTTTAAAAATCTTTAAATTCTTCCAGCCATTTTACCTCCCCAAATATATATTATTTTATGTTTCAATTAAAGACAATGTAAGTCACATTTGGTTGATTTAGTTATGACAATACCATTAATCTTTGTTTTCTGTCATTATGCTATTTCATAGGAACATCAAAATTATACTGAGAGAAGTAGCAAATTCAAACTGAATATTTGGAATAAAATCTTAGGGGAGGGGGCGTTCTATTGATGTGATAAACAAATGCAGTTTGGGAGGGAATGTACTGATTGGCTTACTCTTCATTTACCCTTCCATGACTGAGGGTAGGTAAAGCTGGAACTCAAGCAGGGCACGGATCTGGACACTAAAACTACTGAAGTAAAGGCCATGGAAACCCATATGCTTACTGGCTCAATCCCATGACCTGTTCAGACTGCTATACCATCCAAAGCACCTGCCCAGGAAGGCTCACCCACAGTGGGCTGGGCTCCACTGTAGTAATCATCATTAAGAGAAAATGCATGGTTTGTGGTGCATCTTGGGTGTTCCAAGCTTCTGGACTAATATCCACTTATCAGTGATACATACCATGTGTGTTTTTTGTGACTGGGTTACCTCACTCAGGATGATATCCTCCAGATCATCCATTTGCCTAAGAATTTCATAAATTCATTTTTTAATAGCTGAGTAGTACTCCATTGTGTAAATTTTATCATATCCATTCCTCTGTTGAGGAACATCTGAGTTCTTTCAGCTTCTGGCTATTATAAATCAGGCTATTATGAACATAGTGGAGCATGTGTCTTATTACATGTTGCAGCATCTGAGTATATTCTCAGAAGTGATACTGCTGGGACCTCAGTAGTACTATGTCCCAATTTTGAAGAACCACCAATGGAAACTCAAGAAGGAAGACCAAAGTGTGGATATGTTGATCCTTATTAGAGGGGGAACAAAATACCCATGGAAGAAGTTACAGAGACAAAGTGTGGGCGAAGACTGAAGGAATGACCAGCCAAAGATTGCCCCACCTGGGGATCCATCCCATATACAATCACCAAACACAGAAACTACTGTGGATGCCAACAAACACTTGCTGACAGAAGCCTGATATGGGGTCTACTGAGAGGCTCTGCCAGTGCCTGACAAATGCAGAAGTGGATGCTGCAGCCATCCATTGTTTGGAACCTGAGGTCCCCAATGAAGGAGCTAAAGAAGGGACACAAGGAGCAGTTTTAGCCCATTGGAGGAACAACAATATGAATCCAACCAATAACCCAAGTTACAGGATCTAAACCACCAACCAAAGAGAGTACACATGGTGGGACTCATGGCTCAACTGCATATGTGGCAGAGGATGGCCTAGTTGGTCATCAATGGGAAGAGAAGCCCTTGGTCCTGTGAAAGCCCTATGCCCCAGTGTGGGGAATGGCAAGGCAAAGAAGGAGGTAGAATAGGTGGCTTGGAAACAGGGGGAGGTTGGAGAGGCTTTAATGCAATTAACGACACTTTAGTGTACTCACAAGACAAGAACACTTAAGACAATCTTATTATTTGTTTTGTAATTTGAATATTCCCACTTAGCATAGACATTCAGAAGAATTTACATAAAATAACCAGTAATAAGACTTTACTGCTATTCGGGTAACATGTGATTCAGCTCAGTAGGTTTAATGTATGATTTCTAAGGATGGATTTTAACAACTATAACCTTGTTTCTTGGTTATAAGGAACATTTAAAATGAAATTGAAAACTGTAAGACAGGGATCAATCTGATCTGCTTTCAGACCCCTCAAAAAATTCATTGGTGTCTGTCTGTCCTCATCTGCATAGACAGTCTTGTTCCTGTTTATTTCGATAGACAAAGTTTTTCCATGAATTATGATTAAATGTATAAGTGATCAAATCTCTACAAATATTCCATAAGTATGTTTCGGTACCTTGATTATTAACTGAAGAATATATATTCAGGATCCATTTAAACATTGCTTATAGCAATCTGCCTTGGTTCATTTATAGGTTTGTGGTGTATAGTGGAAGATTCATAACAAAATCAGACTTCTCTATTACTGGATGCATGAATTATATAATATCCTATAGTGGTACATAACATTATTTGATATGCCTTATTAGTTTTGTCACTGTATTTCTAAGATCTGTTTAGAATAGGAACTGAAACAGGGAAAATAAATATGAATTTCTGATGGTTATTGCAAAATAGTCTATAATACATGGGTCATGTTGTAAGATGGTCAGAAAACACTTAAATGTTTTCCAACCTATTGAGTTAAGACGGACTCAGAGTATTTGAATAATATGGAAACATGGCTCTTGACATCTCTGCTTGATAGAAATAGTGATCATATAGCTTGCAATTTTTTTCTTAGATGTAAGAGTTTTGAGGGTCTAAGTTATCTTTATAATCATCCACAATAATGAGAAAAGAAAATTCAATAGAGAGAAAATGGTGGCCTGAGAAACCCTTCAAACTTCTGTTGTCTTCATTGTTAAATTAAGTCTTATCTTTCTGTAGAAGACAAGTTGTGTACTGTTAGCAACTTTGTCCACATTGCTTTCAAATTTAACTCTAGTTAGAAAGATACATGTGTCTTAGAATGGAGTTTTGCCTATCATTTTCTAGGTGGTCACTTAATATAGCTACAATATATGTAATTGTAAGTGTTATTTATTTATTTATTTGAAAATAACAGCACTGCATTTATTAGGAACAGCCTGAGTAGATAGATATTCAAGCAACAGAGTGACCTGAATTCCATTACAACTGTGGGAGAGGATGAGAAACAAGATTCTTGGAACTGTTAATTTGTACTCTATACTTGTGACTCATGAGACATTATACCTTTAAGGAATTAAATGAGTATTTATTCCCCATACATATTCATATTTAAGCAATAAAACCTTTCTTTTATTCTAGCTACAGCTAAAATGTTTTGAAATTCATAAACATTTCTGGGACTATATACAATAGATGCCTTTATAAGTGCATTTCTCACTGTTTCTCATTTATATTCTGAAACACAATGAAACAAGAACCAGACACCCTTTCTATGTTTGTATCTTTGATTAAGTTGAACGCACTTGTGGTAAATGAAAATACTTTTCTAAGCAAAGAAATAGGAAGCCAGAATTGCTATTTAGGCTGGAGATTTTTCTTGAGGAAAAAATAAAGCACATTGTTTGGTTTGGTCAGTGGATCAGTGAGTTTTTAATTTGCAATTGACTGGAGAGATGCTGTAATACCTTATACAAACATGATTTGTATTCTTCTTACCTCCTTTATTCTATGCATAAAAATGAACTATTTTTCATATATAACAGACTGTAGAAATATAAGCATGAGACAGTCATACTTTGCTTCATGTATACAAGTGAAATAAACAGTATAAATAGACAGAAGAGAGTCTTGAAAAGTCATTCATCAGTTTTCAGGAAAGAAACATTATAATTAAAAAAACAAACAGACAGACACATTCCCTGTAGCTGTTCTTTTATGTAATACGTAAAATAAATGGCACTTCTCATTCTTGATTTTGAAAATCTTTTGTAAGAAATACTAAGATATCTGACACATTTCTTTGGAAACTCTTGTGTTTTATTTTTCAATCGTTCTAAATATGTGTACAATTTTGATGACCTTAGAATAGTATTCAAACTTTTTGAATACGTTTACTGACTGCTCAGTTATTCAGGGTAATAACTAGATGATCACCCACCTTTTTATGTGTATTCAACAGAGAGGCCAACTTTAAAAAATGATCTTAGGGATGGAGAGATGGCTCATATGTTAAGTGCACTGGCTTCTCTTCAGGAGGTCCTGAGTTTAATCTCTATCAGCCACACGGTGGATCACAACCCTCTGTAATGGGATCTGATCATTCTTCTGGTATACAGGTATACATACAGATGAGAGTACTGTTTAATAATTATTATAGATAATGCACTCTATCCCATTAAGTAAATATTAAAAAGAAAAGATAGTTTTCTCTGCTGGGTCATTCTCTTATCACACAAATGTTATATCAAAAAATTGTTTTAAATATGTTTCTCCCTATTAATGCTCTGTGGTCTCCAATATCCTCATAGGATGGCTTCCATATAGTTAAACATCAGCTCCTTGGTTCCACTAAGGAAAAACTGGGAGAAGATGGAACCAGAGATCTTCATCACCATTGAATTGTCTATTGCTTTCCATTTCATAGTTAAATGAGTGGTTTTCTTATTTTCTGTCAAAATACTTGGCATAAAACAAGTTTTACGGATGTTTTAGGCTCCATTTTTGGAATGCAGTCCATTATGGAAGTTTTAGAGAAATGCAAAGCACTTTCCTTTAGATTTAGTCTGGACTCATCATGTGGTGACATCATTAATATTCAAGATGGGTCTTCTTCATTTACATGTTTCTGAGGACACCCTAACAGACATATTCAGAGATATATTTCTATGACTGTTATAAATCCAAAAACAATGACAATATATGTATGACAAGTTGCTAAGAATTTAAGGAACTCATACAGTGTTTAAAGCTGCTTTGCTAAGATTGCAATTGTTTTACAGGAGAATAAGGGCAAAAACTTGGGAAGACATGTCATAAGGGTTCAGGCATACTATTTGTGCAGCAAAGGTGCTTTTTTGTCTGTCTGTTTGTTTTGTTTCTGTAGTTTGCCTAAAATTTCACTTTACGTATTCTGCCTCTTTATGTTTCTTTTCTATCATCAATCCAGTCATTAAAAAAAGACTAATTGTTTTCCCATGGGAGTTGGAGACTTACTGTGATAAAAATGTGTGCAGCTTCCCAAGAAACTGAAGCTTTCAAAGGAATGGACACATAATCAAATAAAACAGCCTTTTTTTTAATTATAGACTAACCTGTCATAAGATTTATATACACATTTCACTTATAAAGCCAGTTAAGTTTCTTTTTGTCTTGATTATGTTTAAATGAAAATTTTTTAAAATGTAAAATATATTTGTCAGCAACATATTTGATATTAGTAGTAATCAGTGAAATAGGTTATTGTTATATAAAGCAAGAAGTAATGCAGTTTGCATAAACAAATGAGAAAGTTATGGTTCCAGAATCTTGGGAACTGTCAAGGCAGGCTTCAAATTCGACTTATATAAATTGATTTGAAGATACCTAACCTCTGTGACTAGTTTTTATCATTGGTTGAAAAGAACTAATAAAGTTTGTATCAGAATAAAAAATATATGCAGTTAAACAACTAGGAACAATCCTAATAATGAAAAGAAGAAGTAGAAAATGTGAAGACACTGGTCTCTGACTTTGAGCCACTCCTCTCTTTTCTTCAAGAACAACTTAGAAGTTTCTCACTTGGTGCTTTTCTAAAGCTAAAATCTGCAAAGTTAAGGGGTGGGGATAGTATCCACATAGATATATTGGGAGACCAGAGGAATAAGTCCATTGCTATAGAACCATCTTTAATGAAAATGACACAGATTTTAGAGGAATGAGAAACTCTTCAATAATTGGTGAAGTGAATAAATGAACTTCATAAGATGTTTATAAAGGGTGATACAGGTCACCCTTTTCTAGCCTCATTTCCTGCTTCAGCTACTGTTGAGTGAATAATATGACAGAAGAAATATGATGAAACACTTACCCACTGTCTTAGTCAGGGTTTCTATTCCTGCACAAATATCATAACCAAGAAGCAGTTGGGGGAGGAAAGGGTTTATTCAGCATACCTTCCATGCTGCTGTTATCACTGAAGGAAGTAGGGATTGGAGACTCAACAGGTCAGGAAGCAGAGCTGATGCAGAGGCCATGGAAGATATTTTACTGGTTTCCTTTCCACAGCACTCAGTCACTCTCTTAGAATCCAGACTGTGGCCCCAGAGATGGCCCAGGCCACAGGCCTTTGCACATGATTGCTAATTGAAAATTACTTACAGTTGGATCTCATGAACATGTTCCTCAACTGAAGCTCCTTTCTCTGTGATAACTCCAGCTTGTGTCAAATTGACTAAAACTAATAGGCACCACTAAATTCAAGAAAATTGACAATATGGGCCTAAATGAGATACTAACAACTAATTTGAGTGAACAATATGGTGAGATAGATTTGTTCAGCCATAAATGATGAAGGATATTTTTATATATATTTAGATTTATCAAATAAGGTTCACAGAACTCTAGCATATAACTACCCAAGACCTGTCACACTATCATTATCTGTGTTTACCATCTAACTATTTGTTGTATGCTTGGCCATTTTAAATAGGAGGAATTTAGAATTAGTGATCCCCCTAGCTTTCATTTACAAAATCAAAAATGCCTAAGCATGCAATTTGTGTTTAATAATGATATTACCACACCATTTATTGAGCCTGTATCATTTATTTATTATTTGGTTAATTATTTAGTTAATTTATTTAGTTAGTTAGTTTTATGTTTATAAGTGTTCTTTCTGCATGCCGTATGTATTGTACCATCTGTACCTGTATTACCTAAGTATCATAGAGGGATTAGAAGAGGTGTTGATCCCATGAATAGGATTTATAGACAGTTGTGAACTTACCATATAGGGCTGGAACTTAAACTCCTATATCTTCTGGAAGAGGAAAATGACAATACTCTTAACCACTGAGGCATCACCAGAGCCTTGTGAATTCATATACTTTATAATAGATACTAGGCATCCATGCCTTTTGCTCTAGAAGGAAATATTGGTCTTTGTTGTAGTGATTTATCTTCCTTGTTGAAGTATAACACTAATTTCTTTGGAAAATATACCGCTGGATTGATTTATAAATCTAATCATTTATTCAGTATCAATGTTTATAGCTAGATTATCAGTCACTCCTTCTGCCTTGTAGAAATTGCTCCTTTTTGATTTCTGTGGATTTACAATTCGATGGAAGTGTAATTCCATTGATTAGTTCCATAGTTAATGGATTTGATTTAATGCTTTCCCATTAAGTACAGGCAGAGGATACTGTAGATAAGCTCCTTTCAGACCATGCAAAAATATATCTACAACATAAAGTCATTTAATGCACTTTCAATGGATTTTAGCCTATTAAATCAGAGAGTGTTGATGCCCTCCCAAAACTGAAATGACAAATTCATCTCAGTAAGGTCATATTTGGGGTGTGATCTTCAGAAGAGGATGATGAAAGTCTTATCTTACTATTATTCATTAAGTATACATGTATAAAAAGGAAGAGAAGGAAAAATACTGATATTTTCTTCATGCCAGTCCATCACAAAAGCAAAAGAACTGAACAAGGAACTGTCTACAAACCCGAGGAAAAAACCCTCATCAACTCTGAGGTCTGCCAGTGTCCTGATCTTTGACTGCTTAGTCACAGAGCAGTAAGAAATAAATGCTTTCTGTTTAATACTTCAAACATTAGGATATTTTGTTATGGCAACTTGAACAGACTTACTTAAAGCGGGAAACATGGGATGCCTTGCATGATCTGTAGGAATTTAAATTAAGCTACTTTTCACCGATTTCTGGGGCTTATAAACCTCATCCTTTGTGCTGCTAAAGGAAATGGTGTATGAACAGAGTTTGGTAAGACTACTTGGGCATCAAACAATTCATGGTGTGTTTTGATGACATAAGGAGAATAAATGGTGAAACTTTGTGGATTAGATTATATCTGAAATACACTGCAGCAAAAACATCCAAGGGGTAGGGTGGTATTTGAAGTATGCCAGCAGTAATTAAATAAAGGAGAGGAAATGTACAAATCTGGGGTGTAACCAACATCTTTGGGTTTCTGAGGTTAAAGTGATGGAATTTTAAAATTGAATCATCAGGCAAAACACTCAAATGAATTTAGATGTTTATTTTTGCCTGTAGATAACGATTATTCCTAGTGTTGCAGAAGTATAAAACAAATAGACATGAAGTCACACTGAATAATGCTTTTGTGGTAAAATCTCTATTTCTTAAACTTATTCACTCTCAGATAGGCAGGGTTTTATAAATTAGGTGCTTTCTGATAACTTACTGGAAGATTGTATAATCACTCATAGATTCAGGAGAAAGACAGTACGTTCTTTCTCTGCATGCGTCCCCCTACCCCCAGCATAGTGTGCTTCTCTTATAGGTTCTTAGATCATGAGCAATTTTGCTATGCAGGCATGGTTCCCTACTGTCTTAAGGCTGTGGTTCTTTAGTATATTTCCCCATGTTAGTGACTCATAAACTTCATAAAATCACTTTTTCATTGCTAAATCACAACTGTAATTTTATAATTAATATGAATAATACTGTAAATGTCTGATGTACAGATGTGATGTGATCCATGTAGATGGGTTGACTCTCCTAAAGGGGTCATGACCCACAAGTTAGAGAACTACTGCCTTGTGGAGAAGCAAGTTTGCCAGAAATCAATTTATTTAACTCCAACTAATATTTTAGATGAATATAGCCAACTCTATTAAACTATATCTGGTACTACATTCTGTTTTAACATATGCGGTAACTTCATGGGCAGCTATTCTCAGAACATCCCGGAAATTCTTACTCCAACTTTGTGGGAACTCTATTTGTGAGGCTGAGTGGTTGATGACTGTTACTGAAAGCTATTGCTCTGTTTTTCAGCAATACTAGCTTAGCAAATGAATAGTGCCAATAGGCATGGCATACTTTGCAGATCTAAGTAATTGTGTGGCCACACAGAATGTCTTTTCTAAAGCAGTTAACATTAAGGAAATATGAAAAGAGTACATTACATAAAAATAATGTTCAATCACTTTTCTTTAAAAATTGTACTGGAATTATGTAAACACATCATATATTTAGGAACCAAATGCTAAGACTTTAGCAGTTGGAAAGAGTTTCACTATTATTACATGTTATTATGAGATAGAGAAGTTAGCAGAAAATATTGGGAGTGTGTATGTGTGTGTGAGAGAGAGAGAGAAAAGAGAGAGAACAAGAGAGAGAGAGAGAAACAGAGATACACTGAATAGAAGATACAGAGACAAAGACAGGAATGAAAGGTAGAAGATAATGTTCAAATGGCTGGGAGTAAAAATAAAGTAAAAGTGTCATATGAATAATAATTATGTATTAATTTCTATACTTTGCTACCATGTTATTACATTTGAAATTCATAAACAAATAAGACTAGCATCAGTCTTTACAAAAGAAAAATCAAGCAATTTCTTGGTACATTACTTTAGAATGTTTATACATAAAAATTGGAAAACATTTTTCTTGGGAATGTAGCCTATAAAAAGCGTTGTGATTGAAAATTGCTAATCATCAGAAAAAGTAAACATTTACGAGTTGTCAAACAGAGTATTTCATAGAGTAAGTGGAGTAATGAGCTCAAAGTGAAGCAAACTGAAGAGATGAGGGAGGCAAGACTCCATTGTGAAGATACTCAAGAGGAGAAGGATGGGGGAAGGGTCAGAGCAAGAAGACGGGTTGTGGAACCTTCCCTCCCTCCCTTCTCCCTCCCTCCCTCCCTCCTCCCTCTCTCTCCCTCCCTTCCTTCCTTCCTTCCTTCCTTCCTTCCTTCCTTCCTACTTTCTTTCCTTCCTTCATTCCTGCGATGGTGCATATGCTGGACCTAGGGAGTGGCACTATTAGGAGGTTTGGTCTTGCTGGAGTATGTCATCTTGATGAAGTGGAGGTGTGTCACCTGTGAGTAGGCTTTGAGACCTCCTCCTCAGTGCCTGAGACAGTCTTTTTCTAATGGCATTCAGATGTAGAACTCTCATTTCCTCCTGCAACATGTCTATCTGGATGCTGCCATGCTCTCACATTGTTGATAATCCTCTGAACCTATAAGCTGGTTCCAATTAAAGATGTCCTTTATAAGTGTTGTCTTGGCCAGTTGTCTCTTCAAAGTGTAATCCTAACTAGGACATTCCTCCTCCTAGTTCTTCTTTCCTTCTGCCCCTTTCCATTTTCTTTTTCTTCTCTTCCTTTACTTCTCACTCCCTATCCTTCTTTCCTTCCTATGACTCTCCATCCCTTCCTTTAATGAAATTTCATGTATTGCCTGTCTCACTGCTCTTTATGAAACAGTGATGATTTGTACTATGGATTTTACTACTTACTTGTTTGAGTATGAGTTGAGTAAAGAATCAATAAATAAATGATAAAAGTATTTAATGATATAAAACTATGATCAAGATATATGCAGAAACACAGTTGTTCATACATTCAAAGTGTCATGGACTGAGAAAACATTAGCTAACTTTAATGTATATATTTTATTTATTTGAACTTTTATTATGAACATTTCCTTTTGCTAAAAATCAGTTTGTGCAGTTTTTGTACTGACACTTATTGGAAAGCCATGAAATTATGTGGTAAAAGAATACTTCTGAAGTTTGTTTTATGATGGCATTTTATACAGGAAACTATACATGTTCTAGAAACACAGGCATTGATTGTAGAAGGCTGTCCTTGACTATTTGTGTTCAATGCAATATATTTTGATTGTATCAACTGCTTCTGTACTAAGATAGACACAAAAACTTGAAATGTGCTTTATCTGTAATTTGAGTAAATGAAAACCCTTGATAGATATACAATGAAAAAAATTTCATTACTTCCATTAGGAATTATTCATGATGGTCTGTGTGCTTAGCAGATGTTAAATAGTTGCTTGAGTCTTGGAGTTAGATATGCTCTCCTGTTCCTCTTTGCAATGCATTACATATTTCAGAGCAGCATCCTGAGAACAGCATGTGATAGAATGAAGTGCCAGTGTAATGTGATGTTGAAATTGTTGATGTTTCTATTGAGAGGTGACTGAGAAATGTCTAGATGCATGGGTTTTGAACACCCAGGCTTTATTGATGTACGGTGTTGGTAGGTCATGGAGCCTTTAGAGAAAGAACATCACAGGAGGAATTGAATCCTAGAAATGACCCTGAAGTTTTAATAGCCTGCCCCATTTCCTGTCTACTCTGCTTCCTTACTGAGGATCTGTGGATACAGTATATCAAGCTTCCTGTTCTGCAACACTTCCTTCTCTGCCATCATGAAGTGTAATCCATAAACCTAATGAACCCATCTTCCATTACGTAACAAATACAGAAAATTTATATAAGTGGTGGGATTGTTACTATTATTGAAAGCTTAACCATTTTGTTGTTATGCCTTTGTAACTGGTTTATGAAGAAACTATGGAAGAGGTTGGAGTTAAAAGACCCAAAATCCCTTGGTTTAATTTTTCAATGGAGCTTAATAGGACACCTGGTAAGCAGTTGGAAGGCCAGAATAAGAAAATGGAGGCCCAGCTTATGAGTTTCATAAGGGAACAAGGACTCTTAATTTGAAACGGAGTTATAGTCCATTCATATTGTTATATTTTGGCAATAATCCATCCTATAAAGTGTCCAGAATAACTTGGTGAGGTTGAATAAGAAAGCTAAAGTCTTTTCAAAAAGAAGCAAAAAAATTGTATGGTTTGAAGTGACGGATGATTCAAGGAAAGCAGACAGAACACAAGTGATACTCATATGAACTCAGACTGTGATAGCATTCACAAGACCTTCACAAATTCAAGCTAGAGAAAATCTCATCATTGAGAAAGGGAGATGAAAACAAAGTCCAGCCCCTAGCTCAGAAGTTGTTTCAATTGATACCTGGTAAAGAGAGGACTAATCAGTTTTTCTCAGTAAGATGGAACTGGATATATCAACCCAACCTCTAGGACAGGCCCTATGCCCAGAAGTTGTTGGCCATACAAAATCGACACCATGGTTTTATATGTGTACTTTTTTGATTGTTTTATTTTGTTTTATTTTGATATTTTCTAATGTAAGGTAGACTGTATTATTGGGTGGGCACAGTAGAGTCTGGGAGGATTTGGGAAACAGAAAGAATATAGTCAAATACATTGTATAAAAATTCTTTTAAATTTTTTTGTTTTAGGGAATTTGAAACCAGGAGGTGGGAGTGTGTGTGTGTGAGTGAAAGAACATCTTCACTTAGAAGCAAAGGGGTTTCTGGGGGTTGGGGGAACCGGAAAGGGGGATAACATTTGAAATGTAAATAAAGAAAATACCCAATAAAAAGAGATTTAAAATAAAAAATAAAAATTTGCAAAATTCTGTAGTGAATATCTATTTAACTTATAAAAACCCAATGACATTTATTCACTTGGCATAGCATTCCAAAATAGCATAGTGCTCAGACTGAGTTTATAAGGATTAAGCATTAAGGTATTAAAAATACACTTGGCATGAAAAGAGCATGAATAATTTTAAAGTTGCCAACATACTGGGTTTGAAACTGCTGTAATTGTTAAATAATTTGATTGGCACCATAAAAAGAGGAGGCTCCTTCTATTTTTTTTTTTTTTTTTCTCTAGAGGAAAGGTCACAGGAGAAACAAGCATCACCCAATCAAAAGCCAGCTAGTGAAATATAAATTCATTTAGGTGGAGAGAACTCAAACTGAGACTGTTCATCAAAACCAAATTCAGATGCAGGTGCAGGTATATGGTTCAGTTGTGATAGGGCTGGAATATACCTGTAGCTGGCAGAAAAGAAAAGTGGTGCCATTCCCTTGGTACTGGACTTTGCAGAGACAAAAGTTGCAAGGAACGAGGTAACATTTGGAAGCTTGCTAAAGCCAGAAGATGCACACCACACAGTAAGATTCTCCACAAAGTGGAGAATGGCCAATACACAAAGCTGAAAATATGAGGAACCGAGTTGCAATAAACCAAAGGTTTCATGTCAAGACTATAGGATGAATTTTGAGGAAAGCTACAGTCAAGATTGAAGTTGACCCAGAAAAACTACATATATTGTGGTAGAACTAGAGTAATCCTTTTGCACAAGGCCACTGGAGCCCAGATGATTCCATCACTAGTTCATTGTGCCAGATAAGGAATTTAGGTGTTTTCCTTGCTGGGTTTCAATATTGCTTTGGTCCACACTTTTCTGTTTCTGTTTGTTGCTTTTTGGAATAAGAACATTAACTCCTGAGCCTCTGTAAAAAGGAAACTCTTCAAAATATTGGCTGACAATTGAGATTTATTTGAATCCCTGGAAAGTTATGGACTGGGAAAAGACTATTTGGTGACTTTTAAAGACTATGGAATCATAGTTAGAACAAATGCATGTTTTCACTGTAATTATAGCCACTTGAGCCTGTAAAGGGACCACTATAGAATGCTGTTTGTATATGAAATGCTCCTTTCTTAGTGTTCTATGGTTCTGAAGAAACATCATAACCCATCCAACTCATATAAGTGAAGGCATTTAATTTAGGGCATCTTCACAGTTGCAGAGTTTATCATCATGGCTGGAAGCATGGTGTTACACAGAAAAGCATAGTTCTGGAGAAGTAGCTGGCTTAAGTACAGCCTGATTCCATAGAAGGCAGAGACAGAGAGGGAGGTGGGGGAGAGAAGAAGACTGGAGAAGGGAGGAACTGGAGGAGAGAGGAGGGGTTAGGAGAGAAGAAGTGAGAAGAAAGAGGAGGGAGGGGAAAGAGAGAGAAGAGAGAAGAGAACAGAAGGAGAGGAGAGGAGAGGAGAGGAGAGGAGGAGGAGAGGGAGAGGAGGGAGAGGAAGAGAAAGGAAATATAAGATAAGACAAGAACATAATGGAAAAGAAAAGAAAGAAAAGGAAAGGGGAAGAAAAGAAGAAAAAGAAAATAGAACAAGGAGAAATTGAGCCTTTGTAGATTTTGGAAACCTCAAAATGCACTCCCAATCCCATACCCCTTCAACAAGATCCACACCTATAAATAGCCTTACCTCCTAATCTTCTCCACAATTCTATTTGAGACTAAGTACATGCAAATATATGTTCCTACAGAGAGTTGGGGGGGACATTCTTATTCAAAACACCACAGACCTTAATGACTTGTGTATTTAAACTGGTACTTTTCATTTGATATAGCTTTTTTTCTTTAAGATTTGTTATTTATGCATATAGGTGTTTGGCCTTCATGAACATATGCACACCAGAAGAAGTCTTGGGAACCTGGAACTATAGTTACAGAGAGTTTTGAAGAGCCATCATGCTTGTGGTGCTGGGGAAATGACTCAGGGCCTCTAAAAAGAGCAGCCAGTGCTCTTAACTGTGAACCATCCCTCACTTTGATGGAGCTGTTGAGCTTATTGGAAATGAGACAGCACTGAGGAAAAATGACATTAAAGTAGTCCTTGAGATTTTATTTTGCTGTGCCACATCTGTCATCCTGCACTGTAACTGAGGATACAATGTAACAAAGCTCTCTTATACTTCAGCAGCCAGGACTGCTCTCTGATGGACAGTTTCCTTCAAACTGGGAGCCAACCAAAAACCCTGCTCTTTTATGTGGCTTTTCTCAGATATTCTGACTCAGCAATCAGAGAAATAAAACTCATAAGGAAGTTTCATAATTTTAATGGTATCTATCATGCACAGTCCAGAGGCACACCTTAAGGACAATGAGTAGAAATATCTATTACACTATTTTCTTTTTGTCAACTCTACTGTCCTGTTGAATGTCAGAACTTGTCCATTGCTAGTGAAAATTTATTATTATTACTCTTTCACAGGGTATAAAAAGTTCTGACAATGTCTTGCCTAATTTTCTGTTATCTACCTTTATGCACAGGCTGAGAAGGTCTTATGTCTATAGAAGAGTAAAAAAATCTGTATTAATATAAGGTTTAAAATATAAAACTGGACATCTTGAATAAATAAACTTTTAGGTGTGCTATATCAAACAGGGAAGTTGACTTTACAAATAAGCATGTATTTTACTGTATTTACATAGTTGTATTAATTACCAAGCAAATGTTTGTGTGAGGAAATAACTTTTGGAATATTGCCACCTATCTACATTTATAACCTTTTGATCTCTGTTGACATTGCCCTTATAAAAGAATTCTGAGTGACATCTTTGGTACTCACTATTCTTTATTCTAGAGTTTGACTGCAAATGTTTATACATTTTATCAAAAATTAATATTAGTAGCTAATAAGACTCAGCTTAGAGGTAGAATACTTGCCTGGCATATATGAGTCCCTGAAATCTGACCTCAATGCAAATTACCACACAGATTATATGAACAAAATAGTTGGTATGAATTTAGTTCAATACCATTCCATCACATATATAATACGTGGGAGTTTAAGTCCTCTGGGAGGGTCTACATAGTATTTATCCATGGAGGACTTTAAAAGTGTCCCCAGATAACTATGTGTCTCCTTTGTATTCCCTATTTCCTTTGATATGTTACCAACCAATTCCCAACAGATGCAAAAGTGTAGACACTGCATCAACTGAGAAACTATGTCCTTAAAAGTCCCATATGATAGTTCATGTGGCCTTTGGGGTTTCATCTGGGGCTATGTTGTTAAACTTGCTGTAGGATGTGGTCATTTATCATCTGTCTCTAGTATAATGAAGTGAATTGAATTAGTTAATATGTTAAAGTCCTCAAGACATTATACTTTGTGCTGCCACATAATCAGGACTGTATCTTAAGTGTCTAATGACAGAAACACCAATAAAGTAAATTATTTCCAATCTCATATCTAATGGAGAACAAATAGTATAATTATCACTAGTTCAGCAAGCATGTTAAGATGACTGAGAGTCATGGCCTGCGAGGACTGCTGCAGCATAACACCAGGTATGATTTATATATTTTTGCTGTATTAAACACACACTTGCTTGTTCACATTTTGTTTTTCTCCTCTGAGTCCTCAATGGAATATTTCCTACATTACCACTGTTTCTTGGGCACTGGACAGACAGTGAGTATATAATACATCTTACTTGATTCAAAAACTGAGGAATGAATTAAGCACTATGCTTAATTTATCTCATTTACTTATAAGCATGGTAGATTTGAGTGCTTATATTTATAAACTCTAAGTTACTCAGAATTTTATTGCCTCCACTTAGCACTGCTGTTCTAATGCTGGAATATTATTACTAAAATATTCATTCTTGAGTGAATCTAGTATTCATAAGTAGTTTAATCAGCATGGTGACTATTTAGCATAAAATTGCTTTAAGGCATCTTATCTTAAAGACACGAATTCTGGGGCAGAAAATGGGCATTTCATTTATTTTCCTACAATACCCTGTGTTTAAAATCGTGGGATTACTTTTTGTTTTCTTGTATTGATTTTCTTTATGCCAGTTCAAATGCCTTATGCTCTGTGCATTTAGAATTGTCTATTACTAAAATGTTCCTTGCAGAGTGCAGTTTATGGTGCTGTCTTCTTTTCAGTAGCTGAGCCTGCACTCTGGGAGTCATTATATGAAAAAAGATCCATTCTTTTCTTGAGGCACTTGAGCATAAAACCAAGTTCCTGTCTGTATTGCGGATGTGAAAATCCCAGGACACTTAAGGAAAGAAAGAGTGGGAGCATTAACTCGAAGAGACAAAACTTTTGGCCAAAGACCCATGGCCTCTCTCATCACAGTGCAGAGGAACCAGATTGTGGGACAAATCTTGTGAAAGAACTACTTCAGCACATTTATAATAAAATATTGGGCATTGCTTTGGATTTTTATGCACATTCCATTCCAGAAGGAAATCCCAAAACATTTACATAAAAATCTTATAAATTTATACTACCAGAAGAAAAATAGATGTTTTAAACAAATGATCAAACTTTCAGAGACAATAATTTAAACTGATTTGAGACACTCAAATGCTAAAATGAGTGTGCGTGTGCTTTGCCTATTGGAAACTATGTATCAGATTACATCTCAGATTCTGTTTTCTCTGTATTGTAAATACTATCAAAGTAGCTTGTGGAGAGATATTTTTTTTAAAAGAACAAAGTTTATACTATTGTAATATGCTGCTAAATCTCCTTAATTACACATCTTTTCAGGTCATTACATGACTGGAGAACAATAAGTTCTAAAATGTATTCATTTAAAATATTTTCCACCTTTTAAAATATATTTGTAACATCTTAACCATAATTTTCTGTGAAATAGTTTGACTTTTCGTTGCAAATTCTTTGCTGTGGAAAACTCATTATTATCCCAATATGCAAACCCTATTGACCAACTTTTCAAGAGTAAAAACACCAAGACCTATTCATTGGCTTGGGTGACATGGTTGACAAGTGTAAAATTCTGGGCTACTGTGCCTCCTAGAATTGATGGGGGTACTCATTTCAGCATGGAGCTTGAATGTGCACTGGTTGTTAAGATAAACACAAAATGTTGGCTCGCCAAGAGAGTTGGCTCAACAGAGCAGTAGATGGATGTTATTATTTTTATGAAGAAGCCCTCTGATGATAAAACAGGATTGACCCTGTTAGTAGGAGCTCCATAAATCTTTCTTGGCTGAAGGTTTCTGGCTGAGCAGGTTGGAGAGTGGACAAAAGAATCAAGATGCAGGATGTACTGTACATGAAGACTGCCTGTGGGACTCTGTAATAATATAACAATAGCCAAGATGTCCAGGGAACAGCCTCGGTTCATGATTGCCTTCAACTGCTACTAATAACAGTTGTAAGTCTTTTTCTTTTGTACTCAAGAAAATTCCCAAAGATAGCAGCTTTGTGTGGTGCTGTTTGTCTTTTCTCCCCATCTTTTAAGAACTCTCAGGGACTCTATGATTTACAAACACTAGCTGTTTTATTCTTGATCAGCATTTTGAAAGTAATATTTCTCTGATATTTATGTTGAATATGCTCATTGGCCTTTTTATATTCAAAACTAATCCAGTAAAAACTAGAAACTGCATTTTGTATAACAGATATCAAAGTTTTAAGACATAGGATGTAATTTTCAAAATATCTACATATTTACCAACTGCTGCAAAGCAAAAAGCTGTTGTTGTCTTCTTTTTCAAATGACTGTGTTTCAAGAGAAGTCATAAATATTATTAAGAAAGCTCAGATTTTAATGGTGTAATTTTCTGCTCATCTTTTTATATAAAGAAGAGATCTTAGTTCAGTTTATCTATTATTTTTTACATATAGCATAATGGGATAATTAAATGTCTTGGCATGTTTGCTACTGAACAGAACAAGGTCACAGATATTTCTCTTCCCCTATAATAAAAAGTGGTTCTACCAACAGTTTTTAATAATTGAAATATAATAATCATGAAATATTCAACAAATCCCTATTTTACATTGAGCACTATTACATTCTTTGTGACCTAAAATGAAGTCTCTGTTATGGTTCTTAATAATTTCACTGGCTTAATAAAGATCATTAATTTATGACTTTATCAAATAAATAATAAAATGAGAGTGTATTTTGTATGTGTGATATCGATTCCATAATGTCCAAAATGATGCTTTAGCAAAATTATTGAGACTGACAACAAGGTATTCTTTAAATATTATATGAAATAATTATGTAAAGACCCATTGCCTTTTAGTAAAACAAAAGTATAATCAAACTGTTTGATTGGCATACTTCCACCTGTCTCTAAGTTTTCACTGTAAATCGAGTATTGTTAAAAACAGTAATTTAACAAATAAATTCACATTATTTAAGGCTAACAAAGATTTTCTAGAGTGAGATATTTTAAAACTACCTAACTCTCTCTGTTTCAAGTCAATCTCAAGGAGTGAACTGGGTTTGAGGCTTGAAAACCAGCTCTATCAATAAACTAAATTGAGGCACATTCATTGTCAATTTTCATAACAAAATGGGCTGTGGTATATTTATTGTAGTTTGTAATTTTACACATTCACCTTATATATGTCGTAAATGTACAAACATGCTTTTATTTCAAAAATATGTTTGCGGATCAATGTATTTCCTATCTTTTCAGTGATTTTTCAGTTCTCTCAGAAATTACAGTCCATAACCCTCAACATCAGTGACAGAGATCTAGTCCCAGAAAATCAGGTTTCTGTTAAAAATAAGATTCTGCTAAAAGAGATATTTAGATCAGGGATGGACAGCCATTGAACCAATGTGGTGTTTAAAGGGAGTGAGACTATATTATCTGCTACCTCTTTATCTGACGGTCAGTGCTCTGCTTTCCCCACTGCCACATCTGTCATCATTCTCTTCTATCTAACTACAAAACAGTCACAGTAGGTGAGCTTTATAAAAAGAGACACTATTTTGGTCTGATGATAAAATTAACCAACTGATGAGCTAAAAATATTCACATCTCTGTCTTTTTGCTTTACCTCTGAACTCAGTTATTGTGCATTAATTATCTACTAAATTTATTGCTCTTTTTGAATGTTCTGAAAGTACTTTGATTACAAAGGCTTACTGTGAGGGGGTACTAGGGCTGCATCTCATTATTATTCTCTTATTACTATCTATATGATTTATAGTTCAATAGTTTTTTGCTTATATGTTCTATTTTATTTGGTTCATATATTGTGATGGATATTCCATTTTTATCTTGTGCATTTTTTGTTTTTCAAACAGAACACAAAACTAGTTTATTTTAAAATTTTTTATAATGAAATGAAGAATTTAGGGGCTTGGTGAATTACAATGGAATTACCTTATCCCATCTTTCTTCATCTACCAGTAAAATATGCAGTTTAATATTGTTTAGAGATACAGAGGAACAGTGCTCAGAGGAAACCACAGTTGTTGAGAAACAAAATAACAAAAAATAATCATGTTCCAAACAAATATTTTAAAACTCCATGGCCAGGTCTGTCTTTACTCCCACGCATCTCTCAGGGCAGTCAAGCAGATTCTCTGAATTCACCTTCCAGCTATCTGTGAACAATTCTGGGTTGATCCAGGGTTTATATAAAGAAATTCTTGTCTCAAAACACAAACAAACTGTTCAAATAAATAAATAAACAAATTCAAGCGAAACTATTATATCAGTCCCAGTGTACTTTATCATTTGGAATACAATGATTAACTTTAGGTAAGTCATTTATCATTCATTGCATTTTACCTAATGGCCCTATTTTAATTTTGATATCTAGATATTTTTGAAACAAAAAAATAAGGCTTATGAAAGCACCCCACTCTCTTCAGAAATCTAAAATAAAATAAATAACACATTTTGCATCATTATCAATAATAAAAAATAAAATTATAATGTAATGGCTTCTTGTTCTATTTTTGAATTAAATGCTGTTTCATTGGTTGATATATTTGCTTTTTACCTTTTGTATTTTATTAATCTATCTGTATGTTGTCGTCATTCATCTTCTGCGACAACTTTGGAATATATTTTAATGATACGTTTGTTTTTGGATAGCTGTGCACGTAGTCGTGCTCAATAATATTTATGATGTCAGCTTCCTCTACTTTATTTCAATTTCTAGTAGTATAATATCACAAGTTTATTAAGCAGAAGAATGTGTTTTATACCCCGCTTTAGCCACTTCAGACTTTGGGAAAAATATTTTGTAAACTTTTAAATCACGAAGTGCACAGTAGATCTGTCTACAGATAGCTGTTGATATTCTCCCTGAGCGACAACAGGGCTTGGACAGTAGGGCAAACCACCGAAAGCGGTTCCACACTAATGGCATCTGCTGCAAACGCCAATAATGGCCTATGTGCTTGGACAGAGAAAATTTGCTGATCACCCATCAGGAACTAACACATAGCTTGGGTGGCACAGCGGAAAACACTTGCTTTGGATACTCTTTTAAATATAGGAACTAGTGTATTGATGATCGAACCGACTCATAAAATGCCCATGCGTTAGCAAATGTAATGGTGAAATTGAACTTCATTTTGTAAAGGCCACTGAATCTGGCATGGGAGGTCTTATTTAAATCAACACATTGCTGACAGCAGGCTTGTTGTAAAGTAGTCACTTTGCCCATTCCTGAACGAAGGAGTACAATGTACTAGCGGTAGTCCAGAGGCAACGAGCAGGTGTGGAAGCAGTCATTTGTCATCCACGTTTTCTTCCAGGGCTGCCATCAATCTCTGTAGCATCGGTACTTTCTTCTCACAGATCCACCATCCTGGGAGGAACTCTAGGCTTCCAGGTAGTGACTCACAGTGGGCATTTGTCAAGGACTGAGCAGGCTTCCCTGCCTGCAAGCAACAACCACCCCAAGGAGACCTTATCTGAACATGATAAAATTGATGAAGGGTGCCAAGCGTTTAGTATTACAGATACCATTAATTTCCTTCATGAGACTGGTTTTCATCCTCTGGAATCATGCTACTCATTATGACTCTTCTACTCCAAATTTTTAATTTCCTAGTTTCCACCTTAACAAAAATCAAGGTAGGGTCTTTTAGTACCATCTCTCCCAAACGCATCTCCTTTATATCATCTTCTGTCAGTTTCCTCGTTTACTTCTCTGTTCTCACAAATTTTAGAAGGTACTTGCCACCTACACATACATTCAATGATGCCTGTCCTATCTTGAAGAAAACTACCCATGGTCTCCAATTCAGTTTTAAACATGCAATGTCTTTGCTTTTTCATCTCAGAGACTCCTGTATTATTTCCCTTGGAAAATTTTTAAACTTCTTAGCACATGATGTTTTCTAAAACATTTTTTAAAGACTTGGCAAGTTTCTATCTTTTTATCTACTTACTCTCTTGATACTACTTTGTAAAAATTTATCTGTGAAGCATATTAAAGGGACTATAATTATTATAAATAACATACATTATTAATATCTACTAAAAATAAATTGAATTATTTTTATATTTAAATTACTTAAACTGTAGTATTTAATGGGTGATTATACTATGTGAACATATGTAACTACTATATATCAAGCCATACACCAACTTTCTGCGCTGTAGAAGTCTCTCTTAGACTCATCTCTCATCCAGCCCTCGATGTGAACACCATTTCTATATGAATGCTTCAGATTAAATCCTGAGTTATGAACTTAATGCAAATAAAGTATCATAATATATACTGGCTGAGTCATCCAAAAGAAGTGAAAGAAATTACTTAGATCCAATATATATGATAGCCTATGAAAACTCCCTTTACCTCACCTTTTTCTTAATTTCTATATGTATTTTTTATTTATTTTGTGTTACTTCACAGGACTTCACCAGTATCATATTTTAAATATATAAGTTGATACATCTGTTTTGAAAGACCTTGTTAATAACTCTAATAGTTGATGTTATCACTTTTTGATTTAATGAAAATATGTGTATTATTTTCAGGACTGTGCTTTACTGGTATGTTCCTAAAACTTTAAAATACTCTAAAAGCACAGCTTTCTATATTTACTAAGGTGTCTTTCTTTACCAATATATTATTTTTTAGCATCTTGCTAAATTTCTAAACACTTGAGAGTCTTCAATTAAAATTTTATTAGATATTTTCTTCATTTACATTTCAAATGCTATCCTGAGCGTCCTCTATATACCCTCCCTCTGCCCCTGCCCCAACTCACCCACTCCTGCTTCTTGGCCCTGGCATTCCCCTGTACTGGGGCATATAATCTTCCTGAACCAAGGGCCTCTCCCTCCCATTGACCTACTAGGCTATCCTCTGCTACATATTCAGCTAGAGACATGAGCTCTGGGGGTACTGGTTAGTTCACATTGTTGTTCCTCTATGGGGTTGCCCAGACCCCTTTGGCTCATAGGTACTTTCTCTAGCTCCTCCATTGGGAGCCCTGTACTCATCCAATAGATGACTACTGACATCACTTCTGTATTTGCCAGGCTTTAGCTAGCCTCCCTAAGAGCCGCTATATCAGGGTCCTGTTAGTAAAATCTTCCTGGCATATGCAGTAATGTCTGGAGTTTGGTAGTTGTTTATAGGGATGGATCCCACAGGTGGAACAGTCTCTGTAGTCCTTCCTTTCATCTCAGCTCCAAACTTTGCCTCAGTAACTCCTTCCATGGAGTATTTTCAAATTAAATTTTTATTTTAGTTCCTAGATAGATATATGTTGCCAATTTTAGCTGTCTCTTAAATTGGGTTTATGAAACTTTGTTTAGCCCAAATAAACAGGACTGCAAGAATAGAGCATAATTTGATGTTCCTAAACTCTAAACTACACAACAAATACACTACATAATGTCGGTGTTCTTGCTAGTCTTCCTGCTATTTTCATTATTATTAATTGATTGCTATCTCTCTTCTTGAGTACACATTCAATTTTTATAGTTCTATTATTTTTGTCCTTGCTTATATGTGTTACAAGTATATTTTGCTCATTTTTTTAGCCTTATACATTTTGGTTAAAATATAAATCATTTGTATTTCTTAAAACAGATTTGAAATTTCAGAGCCTTTTCTTTTCATGATTTAATAATTTACAGGGGTTTTTAGAGAAATCACCAAGAAACCTAGTCAATTTGGATAGTCCTAATTAACTCAATTAGATAGTCATTTCTAATCACTTTATAAGTATGGATTGAAACTATTGTTTCTGTCCTGTAAACAAAGTGAAGTTCATGCCTTCTATATCAGGATCCATGGTTTCTCGAGCCATGAAATGCTTCTGATTTGTCCTTTTGCTGATGATATCACCATCTGCTGGTCAGGCATAGTGATTCCACCAGAAAGTTCTTTTATCCTTGAGAAGAGTTTTGCTATCCTAGGTTTTTGTTATTCCAGATGAATTTGCAAATTGCTCCTTCTAATTCGTTGAAGAATTGAGTTGGAATTTTGATGGGGATTGCATTAGATCTGTAGATTGCTTTTGGCAAGATAGCCATTTTTACAATGTTGATCCTGCCAATCCATGAGCATGGGAGATCTTTCCATCTTCTGAGATCTTCTTTAATTTCTTTCTTCAAGACTTGAAGTTTTTATCATTACCAGATCTTTCACTTCCTTAGTTAGAGTCACGCCGAGATATTTTATATTATTTGTGACTATTGAGAAAGTTTTAATTTCCTAATTTCTTTCTCAGCCTGTTTTATTCTTTGTGTAGAAAGGCCATTGAGTTGCTTGAGTTAATTTTATATCCAGCTACTTCACGAAGCTGTTTATCAGGTTTAGGAGGTTCTCTGGTGGAATTTTTAGGGTCACTTATATATACTATCATATCATCTGCAAAAAGTGATATTTTGACTTCCTCCTTTCCAACTTGTATCCCATGATCTCCTTTTGTTCGAATTGCTCTGGCTAATACTTCAAGTACTATGTTGAAAAGGTAGGGGAGAAAGTGGGCAACAATCTAGTCCCTGATTTTGAGTAGGATTAGCCAGCTTCTCTCCATTTACTTTGATGTTGGCTACTAGTTTGCTGTAGATTGCTTTTATCCATGTTTAAGAGTATGGGCCTTGAATTCCTGATCTTTCCAGAACTTTTTCATGAATGGGTGTTGGATCTTGTCAAATGCTTTTTCTGCATCTAACGAGATGATCATGTAGTTTTTGTCTTTGAGTTTACATTTTTATATAGTGGATTACATTGATGGATTTTCGTATATTAAACCATCACTGCATCCCTGGAATAAAACCTACTTAATTCAGGATGGATGATTGCTTTAATGTGTTCTTGGATTCGGTTAAGCGAGAATTTATTGAGGATTTTTGCATCGATATTCATAAGAAGAAATTGGTCTGAAGTTCTCTATCTTTGTTGGATCTTTCTGTGGTTTTAGGTATCAGAGTAATAGTGGCTTCATAAAATGAGTTGGGTGAGTACTTTCCTACTTCTATCTTGTGAAAAAGTTTGTGCAGAACTGGAATTAGATCTTCTTTGAAGGTCTGATAGAACTCTGCACTAAACCGTCTGGTCCTGGGCTTTTGGCTGGGAGGACTATTTATAACTGCTTCTATTTCTTTGGGTATATGGGACTGTTTAGAAGGTCAACTTGATCCTGATTCAACTTTGGTACCTGTTATCTGTCCAGAAATTTGTCATTTAAATCCAGGTTTTCCAGTTTTGTTGAGTATAGCCTTTTGGCAGAAGGATCTAATGGTGTTTTGGATTTCTTCAGGATCTTATTTGTTATGTCTCCTTTTCAGTTCTGATTTTGTTAATTAGGATTTGTCTCTGTGCCTCTAGTGAGTCTAGCTAAGGTTTATCTATCTTGTTGATTTTCTCAAAGAACCAACTCCTCATTTGGTTAATTCTTTGAATAGTTCTTCTTGTTTCCCTTGGTTGATTTCACCCCTGAGTTTGATTATTTCCTGCTGTCCTACCTCCTCTTGGGTGGTGCGCTTCCTTTTTTCTAGAGCTTTAGATGTGTTGTCAAGCTGCTAGTATGTGCTCTCTCCGTTTTCTTCATGGAGGCACTCAGAGCTGTAGGATTTTCCCTCTTAGAAATGCTTTCATTGTGTCCAAAGGTTTGGTGCGTTGTGGCTTCATTTTCATTAAACTCTAAAAGTCTTTAATTTCTTTCTTTATTCCTTCCTTGACAGGTATCATTGAAGAAGAGTGTTGTTCCAGCTGATTTCCACAGTAGTGTTAGCTTTCTGTTATTTTTTGTTATTTGAAGATCCAGCCTTGGTATGGTAAGTCTGATAGGATACATGGAAAATTTCAATATTTTGAATCTGTTGAGGCCTGTTTGCTGACTTCTATTATATAAATTCCAATTTTGGAGAAGAGTACCATGAGGTGCTGAGAAGAAGGTATATCCTTTTGTTTTAGGATAAAATGTTCTGTAGATATCTGTCAAGACTCCATTTGTTTCATCACTTCTGTTAGTTTCAGTGTGTCCCTGTTTAGTTTCTGTTTCCATGATCTGTCCATTGGTGAAAGTGGTGTGTTGAGGTCTCCCACTATTATTGTGAGTGCAATGTGTGCTTTGAGCTTTACTAAAGTTTCTTTAATGAATGTGGCTGCCCTTGTATTTGGAGCATAGATATTCAGAATTGAGAGTTCCTCTTGGAGATTTTACCTTTGGTAGCAGTGCCCCTCATATCTTTTGATGACTTTGGGTTGGAAGTCAATCTTATCAGATATTAGGATGGCTACTCAGCTTGTTTCTTCATACCATTTGCTTGGAAAATTGTTTTCCAGCCTTTTATTCTGAAAGTAATGTCTATCTTTTTCTCCTGAGATGTGTCTCCTGTAAACAGCAAAATGTTGGGTCTTGTTTGTGTAGCCAGTTTGTTAGTCTATGTCTTTTGTTGGGAGTTGAGGTTATTTGATGTTGTAGATATTAAGGAAAATATTGTTGCTTTATATTATTTTTGTTTTATTAAGTTATTTGTTCTTGTAGCTGTCTTCTTTTAGGTTTGTTGAGGGATTACCTTCTTGTTTTTTCTAGGGCATTGTTCCCGTTCTTGTATTAGTTTTCTGCTCTTAACACTGAGAACTGGTTCGTGGAGAGATGTGTCAATTTGGTTTGTCTTGGGGCACTGGTTTCTCCATCTATGGTAATTGGTGGCTGGGTATAGTAGCCTGGGCTGGAATTGTGTTCTCTTAGTGTCTGTATAACATCTGTCAGGCTCTTCAACATCATAGTCTCTGGTGAAAAATCTGGTGTAATTCTGATAGGCTTGTAACTGTATGTTACTTGACCTTTTCCCTTACTCTTTTAGTATTCTATCTTTATTTAGTGCATTTGTTGTTCTGATTATTATGTGTAAGGAGGAATTTCTTTTCTGGTCAGTCTATTTGGAGTTCTGTATGCTTCTTGTATGATCATGGGCATCTCTTTTTTTATGTTTGGGAAGTTTTCTTCTATTATTTTGTTGAAGATATTAATGGCCCTTTAAGTTGAAAATCTTCATTCTCATCAATTCCTATTATCCAGTAGGTTTGGTCTTCCTCATTGTATCCTGGATTTCCTGGATATTTTGGTGGGATCTTTTTGCATTTTCCATTTTCTTTGATTGTTGTGCATTCTGAGATCTTCTGCCTGAGATTCTCTCTTCCATCTCTTGTATTCTGTTGCTGATGCTCAAATCTATAGTTTAGATTTCTTTCCTATAGTTTCTATCTCAGTGTTTCCTTTAGTTTTCTTTATTGTTCTACTTACACTTTTTGGTCTAATGGTTTATTCATTTTCCATCACCTGTTTGTATGTTTTTCCTCTTTTTCTGGGGACTTCTACCTGTTTGATTGTGTTTTCCTGTTTTTCTTTAAGGACTTGTAACTCTTTAGCAGTGTTCTCCTGTATTTCTTTAAGTGATTTATTAAAGTCCTTCTTGATGTCCTCTACCATCATCATGAGATATGCTTTAAATCTAGGTCTAGGTTTTCGGGTGTTGGGGTGCCCTGGACTGGAAGCGAAGTACAGGAGTGCTGGGTTCTGATGATAGTGAGTGGTCTTGGTTGCCTATTAGTAGGATTCCCTCGTTTACCTTTATATCTAATATGGTAATCTCTGGAGTTAGTAGTTATAGTTGACTCTGTTTTAGAGATTGTTCTTCTGGTGATTCTGTTGCCGTCTCTCAGCAGACCTGGGAGACAGATTCTCCTCTGAAGGTTTCAGTGCTCAGAGCACTCTCTGCTGAGCAAGCTCTCTTACAGGAAGGTGCGCAGATATCTTGTTTTTAGTTCTCCTCTGGTGAAGAAGAGGCCAAAAACAAGGGCCTCTCTAGAAGCTGTGTTGCTTTGGCAGATTCCAAGGCTGTCAGCTTCTGTGATACGGAGCTTCTCACCTGTGCAGACTAAATTCCTAAGTTCGGGGTGTCCTGTAACCAAGATGAAGCCGCTGCTCCTGAGGCTGAGGCCACCTCCCGAGCCAGGCGGGCACACCTGTCCTCTGGTCCGAGGAAGGGTGACGGCTATCTGTGGCCCTTGAGGTGCTGCCTCAGCGGCTGTGCTTCTGCCCGTCCCAGAAACTGTCTGGTTCTCTGTGCACCCTCTAACCTGTTCAGACTAATTTCCTAAGTTCTCGGGCATCTCTTTCTTTAGGATTTAGGGGAAGTTTTCTTCTGTAATTTGTTGAAGATATTATTTGCCCTTTAAGTTGAAAACTTTATTCTCATCTATACCTATTATCCTTAGGTTTGGTTTTTTCATTGTGCCCTGGATTTCCTGGATGTTTTGAATTAGGATCTTTTTGCATTTTGCATTTTCTTTGACTGTTGTGTCCATATTTTCATAAAATCTTCTGCACCTGAGATTCTCTCTTATCTCTTGTATTCTGTTGATGATGCTTGCATCTATGGCTCTTGATTTCTTTCCTAGGATTTCTATCTCCAAGAGTTCTCTCCTTTTTGCTTTTCTTTATTGTTTCTACTTCCATTTTAGATATTGGGTGGTTTTGTTCAATTCCTTCACCTCTTTGGTTATGTTTTCCTGTAATTCTTTAAGGATTTTTTGTTTCCTCTTTAAGGACTTCTTCTTGTTTAGCAGTGTTCTCCTCTTTTTCTTTGGGAGTCATTATTGTCCTTCTTAAAAATCCTCTACCAGCATCATGAGATATGATTTTAAACCCGAATCTTGGCTTTTCCAGTGTGTTGGGGTATCAGGACTCACTGTGGTGGGAGTACTGAGTTCTGTTGATGCTGAGTGATCTTTTGTTTCTATTAGTAAGATTCTTACTTTTGTCTTATACCATCTTGTAATCTCTAGTGTTAGATGTTCTATCTGTCTCTGACTGGAGCTTGTTCCATCTGTGAGTCTAGTAGCCTCTGTCAGCACTTCCTGGGGGCAGCTCTCTCCTGAGTAACTGGGGTCAGAGCTTACTCCTGCCAGACAAGCTCTCTGGTGGGAAGGTGCACAGAGAGAGTACTGAAAGTCCTCCTGGCCTGGGGACAGAGAGCTTGGAAGGTACCCTGTGCAAGAAGCTCTGTTTGCTTCGGTGGCCCATGCATTCTCCTGGGTGAACTGGTCTCTGAGAGGCCAGGATAGAAAATGCCCGATCTCTTGCTGAGTCTTGGAGCCTCTGGGCACTTACTCATGCGTAACCTCTACTCTTATTGGGAAGATGCACAGAGGACTGGAAAATCAGCTCCGCCTCTAAAAGCTGGGGTTGAAGCCCTAAGGGACCCTGTCTAAGTCTCTGTTGCTTCTGTGGCTAGCATGTTCTCCAGCTTGGACTGGTCTCTGAGAGCTGTGGGATAGAAGATCAGATTGTCAATTTTAAATGGATGAATAATGGAGAGAGTTGAAGGAAGGAAAAGGAAAAGGTAGAGTTAATGAAATTATATTTTAATTTAAGTACGTGTCAAGAAAAATTAAATACCCTAAAGGAAATATGAAAAAATCATATTGCTATTTGGATTTAAGACTTCTGCACATGTAGTCATACTCTCAATAGACTCAACAGTCCATGAACCTACTAAAAGAACAACAGCTTCCCCAAAAAAAGTAGTCTTAATTATCATGTGTTGATCAACAGCAATTGTAGAAATGCTATTTTGCAGAAATTCATTTTAAACCTCAGATTATTATTTGATCTTTCACAAGATTGCTTTTCTCTTATTACAGTAGTTATTTTCATTCTTTTTCTAAAATTTAAATATATTTGAACTGGCTTTACTACATGTTTCACTTATCTTAAGTCACCTACTTAAATTTGGTTGGCTATTTGACAATTACAATGATTATTTTTAAACTCCACAACATGTCAGTCACCAAAATCAATCTTCTCCAATTCACAAGATACCAACACTAATTGGAACATTATAATATGCATAAATTTAAAAGCAGAAACTGTTATGTAAATATTTTATGTATAAAATGAATTTTCATTTAGTATTGATATCTTCTTACCAGCTGAAAATACATACACATGAGCACATATGAATGATCATAATAAGCTTTTGATTTACATCTAATTATTTAAACATATTTGGCATTATTAACTTATCCAAGTGCCAAAATTCTATTGAAAGCACAAACATGGGAGCAGAAAGGAGTGATTATATTCTTGTATCACAGAGCAATGTGAAATGTATGCATAAACTAATGTCAATAAAATTCATGTTACTAAATGTAAAACACATCAGAGAAAATTTAGTCATTCATAAAACATATACCAAAAATATTAATAAAAGCATAGTCTCTATATTTTTTTAATGCACCAATAACTCATTCAAAGTAGAGTTGCTGTTTGGCGTGAGAATTCTATTAAGTATCACTTAGCTTATCTTAGGTGGTTCTATTATTTTTCTGAAGTCATAAATACATAAGATTTTTCAAAATATCTTCCCTAGTAGTTCAAAAATTAAGTAAAAGTCTTGTACAGTCAGCACACTTTATGTCTATTTCAAATTTTCCTTCAACATCAGGCCCTGAGCAGCATCTTTGGAAATAGGGATAGAAAGAACAGTATAAAAATTGAAAGTACAGATACTAAATGTCTTAGTTCATTGCATAAGAGCAAAAACACAATTTCATAAAAACACAGGTCTTACTAGATATCCATCATTTCAAGTTCAAGCCAAGATAACCTGACATCCTTCAAATCCTCATTCTAGGAAGTAAAGTACATCTAAAAATATTCTAATAAAATAAATTAGTGGCTCCCTCTGTGTCCCACTGACCATGATATTACTTAATGAAGAATTGACGAAGTATATCTAAAAGTAGTAGAAATAATTTCATTTTAAAACTCTTCATGTTTACTCTGTGGAGTCTTAAACAGTTTCTATTTCATGCTGAGCTATTCATGAAATTTAGCTATATTTTCCAAATTTTATTATACATATTAAACATACTTGAAATTAATATCAATATCAATAAATTAAATTAATATCAAATTAATATACGATATTTGAGTAAATTAATATTAATTAATATGCAACCTGACATCAATTTTGTGGGAGAAGTTTGCCATGCTATTATGAATAAATAAGATTTATTTATTAAATATTTAGTCAAATATTTATTCAAATAATATTTAAACAAATATTTAAATAATATTTAAACAAATAATTGATACTTAAATATTTGAATAATTATAAAATTAAACAAATGGTCAGTTAGATCACAATGAAGTTTTGGATTTTGAATTCTTTTAGCTCATCTCAATTTTCCCCCTAAATTATATTTCTATTAATTATTTTGGAATTTCACATAATGCTATGATCACTGTTGTTTCCCAATCTACAAGGTGCATAAGATTCATTATCTCATCTTCTCCTTCCCTGCTTCCCCAAATACACTAGAATTCACTGTATGTTGCCCAGAAAATAGTCACTGGAGCTTGGCTGACTCTCAGTGGATAACTGAGTCCTTCTCAAACGCCTGCAAGAAGCTATCAACTATGAAAGTGTAACTTCAGCATCTTTATCCCATACATTTTAAAGGCAAACTTCCTGTCTGGACTGTTTTTGCTGTTGTTTGTTTGTTTTTGCTTTTTTTTTTTTTTAAGTGTAGGGTTAGGTTATCATAGAAGCTTTCAATATCTCTCCATTTTCAGTTTAAAGTCTATGATCATTGATACTACTGCAAAGAAATTTCTTAAATTAAGGATGGACTATCCAGTTACCACCCGGAGATCCATCCATAATCAACCACCAGACACTATTGCATATGCCAGAAAGATTTTGTTGAAGGGACCCTATTTATAGCTGTACGTATGAGGCTATGTCAGTGCCTGGCAAATACAGAAGCAGTGCTCACAGTCATCTATAAGATGGAACACAGGGCAGCAATGGAGAAGCTAGAGAAAGTACCAAAAGGAGCCAGAGGGGTCTGCAGCCCCTATAGGTGGAACAACAATATTAACTACCCAGTATCCCCCAGAGCTCATATCTCTGTAGCTGCATATGTAA
>Read8_f0a1f4f0-e7a1-47dd-8aa6-144a35886571
AATGTACTTCATTTCCAGATTCACATGTTACTGTTTTCTATTGAAAGTGACTAGAGAAATGTCTAGATGCCATGGAGTTTTGAACACAGGCTTTTATTGATGTGCGGTGTTGGTAGGTCATGGAGGCCTTTTAGAAGAAAGAACCTCCTAGGAGGAATTGAATCTCTAAAATGACCCTGAAGTTTTAATAATATGCCCCATTTCCTACTACTCTAACATACTGAGGATCATGGATACAGTATATCAAGCTTATATTCTGCAACACTTCCTTCTCTGCCATCATGGGGGTGTGTCCCTAAACCTAATGAACCCATCTTGCATTAAGTAACAAATGAAGAATTTACTACCATTGGTGGGATTATTATATTCTTAACTTAACCATTTTGTTGTTGCCCTTTGTAACTGGTTGAAGAAACTATGGAAGGGTTGGGTTAAGGCCAAAAATCCCTTGGTTATTTCAGCCTGCAGGGCTTATTAGGACACCTAGTACAGCAGTTGGAAAATAGAATAGAAAATGAGCCCAACTGCTAGGTTTTCTGCTGAGAACAAAGGACTCTGAATTTGAACAGGTTATAGATCCATTCAGCAACATATTTGGCAATAATCCACATCTGCTAAGTCTCACACAAGAATAACGTGAGACAGATAAAGCTCAGGAGTCTTTCAAAGAAGCAAAAATTGTATGGTTTGGAAAGTGACGGATGATTCGAAGCAGACAGAACACAAGTGATACTCATATGAACTCAGACTGTGATGGCATTCCACAAGGCCTTCACAAATTCAAGCTGAAGAAAAATCTCATCATTGAAAAGGGAGATGAAAACAAAGTCAGCTAGCTCAAGTTGTTTCAATTGATACCTGTGATGAGGACTAATCAGTTTTTCTCAATGGAATGGAACTGGATATATCAACCCAACCTCTGAATGGGCCCTATGCCCAGTTGTTGTCCATACAAAGTGACACCATGGTTTTATATGTGTACTTTTTTGATTGTTTATTTTGTTTTATTTTGATATTTCTAATGTAAGGTAGACTGTATTATTAGGTGGGCTTTGAGTGAAAGTCTAGAGGATTTAGGAAACAGAAAAGATAACAGTCAAAATACATTGTATAAAATTCTTTTAAATTTTTTTGTTAGAAATTTGAAACCAGGGAGGTGGAGTGTGTGAGTGAAGAACATCTTCATAGAAGCAAAGGGTTTCTGGGGTTGGGAGAACCGGAAAAGGATAACATTGAAATGTAGTAAAGAAAATACCCAATAAAAATTTAAAAAATAAAAAAATAAAAAGAAATTTGCAGATTATGATGAATATCTATTTGTACAAAACCCAATGGCATATTATTCATGGCATAGCATTTCCCAATAACACTAGTATAGACTGGGTTTATAAGAGATTCAGCAAAATTATTAAAAATACTTAGCATGAAAAAGAAACATGAATAATTTTAAGAATTGCAACATACTGAGTTTAGAGAAGCTATGGTGTTAAATAATTTGATTGGCACCATAAAGAGGCTCCTTCTATTTTTTTTTTCTCTAGAGAAGATGGGAAAACCGACATCACCAGTAAAGCCAGCGTAGTGAAATATAAATTCATTTAGGTGGAGGGGCTCAAACTGAGACTGTTCATCAAAACCAAATTCAGATACAAGTGCAGAGTATATCGGTTCAGTTGTAGTAAGCTTAGGAGATATGCAACTGTGTAAGAGAAAAGAAAAGTCATTTTACATTTCCTTTGGTACTGGTTTGCAGAGACAAAAGTTACAAGAATTGAGAGTAACAGCTGAAGCTTACTAAAAAGCCAGAGAAGATGCACCACTGATAAGATTCTCTAAAAAGTAGGAGAGATAAGCTTATCTACAAAAGCTGAAAAATATAGAGCCGAGTTGTCAACCAAGGTTTCTGTCAAGACCTGGATGAATTTGGAAAGCTACAGTCAAGATTAAGAGATTGTTGAAAAACTACATATGTTCTTTTGTGATGCATTCGAGTAATCCTTTTGCACGGGCCTGGAGCCCAGATGATTCCAGCATCACTAATTCATTGTGCCCAGATAAGGAATTTAGTGTTTTCCTTGCTGGGTTTCAATATTCTTTGGTCCACCTTTTCTGTTTCTCTTTGTGCTTTTTGAATAGAACATTAACTCTGGGCCTCTGTAAAAGGAAGCTCTTTAAAAATATTTAGCGCAAATAATTGAATTTATTTAGATCCTGAAGAGATTATGGACTGGAAAAGACTATTTAATTATTTTAAAGACTACAGAATCTGCAATTTTGAACAAATACATGTTTTCACTATGAGTATGGCCATGGGCCTACTGAGGACCCACTATAGAATGCTGTTTGTATATGAATGTCCTTTCTTAGTGTTTCTGGTTCTGGAAGAAACATCTACAAACATCACTCCTTATGATGAAGGCATTTTAATTTAGGCATCTTTACAGTTGCAGGGTTTATCATCATGGCTGCAGACATGGTGTTACACGAAAGCCTGGTTGTCACGATGGCCAATAAGTACAGCTGATTCTGAAGGCCCAGAGACAAGAGGTGGGAGAGAAAGAAAGACCTGGAGGAGGGAACTGGAGGAGAGGAGGTTAGGAGAGAGAAGAAGTAGAGAAGAAAGAAGGAGGGGAGAGGGAAAAGAAGAGAAGAAAGACAGAAGGAGGGAGAGAGGAGAGGAGGAGAGAGGGAGAGGAGAGGAGGAGGAGAGAGAAGGAAATATAAGATAAGACAAGAACATAATGGAAAAGAAAAAAGAAAGAAAAAGAAGGGGAAAAAAAAGAAAAGAAAATAGAACAAGGAGAGAAATTGAGCCTTTGCCAGATTTTGTGACCTCAAATGCCTCCCAATGACCCCTTCAGCAAGATCCACTCCCAAATAGCCTTACCTCCTAATCCTTCTCCACAATTCTATTTGAGACTAAGTATGCAAATATGTTCCTACAGAAGAAGAGTTGAGGGCATTCTTATTCAAAACACCACAGACCTTAATGGCTGTATATTAGCTGGTACTTTTCATTTGATATAGCTTTTTCTTTTAAAGATTTATTTATTTATGCATAAGTGTTTGACCATAGACATACTTTAGAAGAAGTCTTGAGACCCCTGAACTTATGATTTACCGAGAGTTTGAGCCATATGCTTGTGGTGCTGAAATGAACTCACAGAATACTCTAAAAAGGTGACCAGTGCTCTGCTGCACAAACCATCCATCACCTTTGATGGAGGGCTGTTAAACAATGGAAATGAGACGTACTGAGGAAAAAATGAGCATTAAGTAGTCCTTGAGATTTTATTTTGCTGCTTTTCCACATCCTGTACTTAAATCCTGCACTGTAACTGGGATACAATGTAACCGGCTCTTATAACTTCAGCAGCCAGGACTGCTCTCTGATGGACAATTTCTTCAGCTGAGAATGACAAAAACCCTGCTCTTTATGTGGCTTTCTCAGATATTCTGACTCTTAATCAGAAATAAAACTCCTGCAGAGTTCATAATTTTAATGGTATCTATCATGCACAGTCGAAGCACCTTAAGGACAATAATTAGAAATATCTGCCCTATTTTCTTTCATCTAACTCTACTGTCTCTTGAATGTCATTATGTGCTATTGAAAAATTGTATTATTACTCTTTTCTACAGGGTATAAAAGTTCCAATAATGTCTTGCCTAATTTTCTATTTTATCTACCTTTATACAGGCTATATGAGAAGGTCTTATGTCTATATAGAAGGAGTAAAAAATCTCTGTATTAATATACAGGTTTAAAATGTCAAACTGGACATCTTCACGATAATCACCTTTTAGGTGTGCTATAAACAGGGATTGAGCTTTACCAAATGCAGCATGTATTTTACATATTTACATGATTTGTGGCGATAGTACAATAGAAAATGTTTGTGTGAAAATAACATGGAATGTTGCACTATCCATTTATAACCTTTTGATCTCTGTTGACATTTAACACTTATAAAAAGATTCTGAGTGACATCTTTGGTACTGCTATTCTTTGTTCTAGAAAGTTGTTCTGGAAATGTTTATACATTATCAGGGTAATATTAATGCTTTCGTGAGCTCAGCGGTAGAATACTGGCCATATATAGATCCTGAAATCTGACCCTCAATACCAGAAATTATACAGATTATATAAGACAAAATAGTTGGTATGAATTTGGTTAATGCGAAACCATCACATATATAATACGTGAGTTTTAAGTCATAAGTCACATAGTATTTATCAGGACTTTAAGGTGTCCCCCGAATATGTGATATCCCCTTTGTCTTCCCTATTTCCCTTTGATATATTTCTATAGTCTATGGATGCAAAAGTGTGATTTTTCCATCAACTGGAAAACTATATCATAAAAGTCCCATATGATAGTTCATGTGGCCTTTGTAGGGTTTCATCTGCGGGGCTATGTTATTACATTGCTGTAGGATGGTGTTTTATCTGTCTGTCTCTGGTATAAATGAAAGTAGATTGAATTAGTTAATATATTTAAAGTCCTCAGAACGCTTCATGCCCTGATAGGACTGTATCTTAGTGTCTAATGACCAAACATAATAAAGTAAATTATTTTAATCTCATATCTAATGAAACAAATAGTATAATTATCACTAGTTCAGCAAGCATATTAAGATGACTGAAAGTCACTGACTATGAGGACTGCTGCTGTATATTTGAGTGTGATTTATATATTTTTGCACATATTAGCTTACACACTTACTTGTTCACATTTTGTTTTTCCTCTATCTAGTCTCAGTAGAATATTTCTACATTACCACTGTTTCTTCAGGTACTGGACAGACAGTGAGTATATCATCTTACTTGAATTCAAAAACTGAGGAATGAATTAAACTATGTGAATTTTATCTCATTACTTACTAAGCATGGTAGTTGGGTGTATATTTTCGACTCTAAGTTACTCAAATTTCTTCCTCCTGCTGCTTGTTCCTAATGCTGTGATCTTCTTCTAAAATGTTCATTCTTGAGTGAATCTAGGTATTCATAGAAAGTGGTTTAATCATATAGGTGACTATTTAGCATAAAATTGCTTTAAGGCATGTCTATCTTAAAGACACAGATTCTGGGGCAGAAAAAATAGGCATTTCATTTATTTTCCTAAATACCCTTTGTGTTTAAATATTGGGATTACTTTTTATTTCATGTTGGTTTTTTTTTTCTTTACCATGGATTTAAATGCCTTATGTCTCTGTGCATTTAGAATTGTCTATTATACTAAAATGTTCCTTGGAAGTGCAGTTATGGTGCACAAATATTACTTTTCATTAGTAATTGCCTAAGATACATTATGTGAAAAAAAGTCATTCTTTCTTAGAGGCACTTGAGGCATAAAACCAGTTCCTGTCATATTGCGGATGTGAAATCCCAGGACACTTAAGGAAGAAGAGTGGACATTAACTCAGAATAAAACTTTTGGCCAAAGACCCTTGAAAAGCCTCATCCACAGTGGAGGAGACCCAGTTAATGGGACAATCTTTGTGAAAGAACTACTTCATGCAATTATAATAAAATATTGGGCATTACTTTGATTTTATACTGTTTCATTCAGAGAAATCCGAAACTATTTATAAAAAAATCTTATAAATTTATGCTCTGTAGAAAGAAAAATGAATGTTTTAAACAATGAATCAAACTTTCAAGACAATAATTTTAATTGATTTATGGAACACTCAAATACAAATGGTGTCATTATTGTGCCTATTGAAGCCTGTAATGGCAGTTACAGCTCGATTGTTTCTCTAATGGCCTTAATGTAGTAGCTTGTGGAAGATGTTTTTAAAGAACAATTTATACTATTTAACAATATATAAATCTCGCCCAAATTGCATCTTTCAGGTCGAAGCACACATGACTGGGAACAATAAGTTCTAAAATGTTGTTCATTTAAATATTTTCACCTTTTAAAAAAATATATTTGTAACATCTTAACGTAATTTTTTTCTATTTAAATAGTTGACTTTTCATTTATGAATTCTTGCCTGCCGACTCATTATTATCCCAATATACAAACCCTATTGAAAAAGCCTTCCTGAGTAAAAACACCAAGGCCTATTCGACTGGCGGTGACATCAGGTTGACCAGTCTAAGGAATTCCTGAGCTACTGTGCCTCCTAGAAGGTCGATGGGGAATTACTCATTTCAACTGGAGCTTCGAATGTACACTGGTTGACTAAGATACGACACAAAATGTTGACGCCGAAGTTAGGCATCATGACAGTAGATGGTGTTATTATTTTTGCTGGAAAAGCCTCATTGATAAAGCAAGTTGGCCCTGTTAATTGGGGGCTCCATAAATCTTTCTTGGCTGAAGGTTTCTGGCTGAGCAGGTTGGAGAGTGGACAAAAGAAAATCCGGAGTAGGATAACCTACGCGAAGACTGCCCTGTGGGACTCTGTAATAAATATGTAATAGCCAGATGTCCAGACAGCCTCGGTTCACGGTGCCTTTAGCTGCTGCTAATAACAGTTGTAAGTCTTTTCTTTTTATTATCAAGAAAATTCCCAAAGATAGCAGCTTTATTGGTGCTGTTACATCTCTTTTCTCCCCATCTTTTAAGAACTCTCGGACTCTATGATTTTACACAAACACTAGCTGTTTTATTCTTGATCAGCATTTTGAAAGTAATATTTCTCTGATATTTATCATGGAATATGCTCATTGGCCTTTAATATTCCAAACTAATCGGTAAAAACTAGAAACTGCATTTTTTGTATAACGGATATCAAAGTTTAAGACATAGGATGTAATTTTCAAAATATCTGCATATTTTCCAACTGCTGCAACAAAGCTGTTTGTTGTCTTCTTTTTCGATGACTGTGTTTAAGAGAGTCATAAATATTAATGAAAATATAGATTTTAATGGTGTAATTTTCTGCTCTTTTATATAAAGAAGATCCGTTCAATTATCTATTCTTTTTTTACATATAGCATAATGGGATAATTAAATGTCTTGGCATGTTTGCTACTAAATTAGAACAGGTCACAGATGTTTTATATTCTGCCTATAATAAAGAGTGGTTCTGCCAACAGTTTAATATTGAAATATAATAATCGCCAAATATTAACCGATCTCTTTACGCTAGGCACTAACCACATTCACCTTGTATTCAAATGAAGTCTCTGTTTAGTTCTTAATAATTTCACTGGCTTAATAAAAGATCAGTAATTTATGACTTTATCAAATAAATAATAAATAAAGTGCTCTTTATGTGCTGATAGTCATTCCACAAAATATCCAAATGGTCTTTTAACAAAATTATTGAGACAATAACTTAAGGTGTCTTTAAATATTATATGAAATAAGTGTATGTAAAGACCCATTGCCTTTTAGTAAAAAAACAAAGTATAATCAAACTGTTTGATTGGCCTTAAACTACCTGTCTCTAAGTTTTCACTATAAATGAGTATTGTTTAAACATTAATTTATAAAATGAAATTCCTAATTTTGTTAATACCCGATAACAAGATTTTCTAGGTGGAATATTTTTCACTTCCTAACTCCTCTCCTATTTGATCCATTCTCGGTGAACTGGGTTTGAGGCTTGAAAATAGCTCCTCTTCCTCAATAAACTAGAATTGAAGGCCTTATTGTTTCATTATCAATTTTTCAATAACAAATGGGCTGTGGTATATTTGTATGGTTGTAATTTTTACACAGACGCATATATAACAAATGCATGTAAACATGCTTTTATTTCAAAATATTTCGGATCAATGTGTTTCCTATCTTTTCAAATTGAAGTTTTTTCCATTCTCTCAAATGAGATTAACCCTCAGCATGTTGACAGAGATCTAGTCTGAAAATCTGGTTTCTAGCAAATGGAATTCTGTAAAGAAGTTGTTTCTAGATCAGGATGGATAGTAATTAAGACCTAGTCATATTCTTTCTAAAAGAATTAAGATCTATCATCCATCTCTCTGTCTACCTATCCAATGATCTCATTATCTACTTATCTCATCTTTATCTAATAATCCTCTTCCTCTAACTTATAATAAATCCTTTTTGCATGAATGGCTTATAAAAAGACACTGTACGAAATTAGTGATAAATTATTAAACAGAAGTGAAATAAAAATATTCATATCTCCCTGTTATATCATTGAATATTATTTAATACATTAATTTATCACAAATTTAACATCCTTGCACAGTGATACAATGCTCGATTACAAGGCTTATGAAATTGTGGTTTATCCTCATTATTCTTCTCTCACTGATACTATATCCCTACTATAGTTTATAGTTTCAATGGTTTTTTGCACTTATATAGTTTCTATTTTTATTTTGATTATATATTGTGATGGATTATTGTTTTTTATCTTGTTTTGTTTTCAGTAGAGAACTGAAATAAGTTTGTTTTAATTTTATAATGAGCTAGAAAGGAATTTAGGAATAATTATGAATACAATGATTTTATTATCCCCATCTTTTTATTCATCCACCCAAGTAAAATGTGATTTACAACTATTAAAGTCTGAGAGAGTGGAGTGCTCAGAGAAACCTGGAAATTTGTTAGAAACAAAACAACAAAAATAATCATATTTAATAAACTCTTTTCAAACTCAGCATATTGGTCCCCATCTTTATCCCATCTCGGAGGCAGAGTCAAGCGGGTCTCCTGAATCCATACTCCAGCCTGTCTGTAGAAAGTGAATTCTAGGACATTCAGGTTTATATAAAGAAATCTATCTAAAAACACAAACAAACAGTTAAGTAATAAATAAACAAATAAATGATATTGTCTCAGTCCCAGTGCTTTTATCATTTAGACTCTTTGAAAGTAAGTTATACAGGCAGAATAATTCACTCCATTCTATTTCTCTGCCCATTTTATAATAGGCCTATTTTAGTACAATTATCTGGATGTTTTTGATAAAAAAATAGAACATGGCTTTGCTATGTTCCAAATCTAAAATAGGTAATACTTATTTTTGTGTCATCAATAAAGTAAATTATAATACCAATGTTGTAATTATATTTTTGAATTATAGTCTTTGTTCCATTGAGTTAATCTTCCTTTTACCTTTTTGTATTTTGTTAATCTGTCTGTATTTGTATTATTCTTATTTAAAGCTTTGGAATATATATTTTATTCGATACATTTTATTTGGATAGCTGACCAAAAACTCGAGTCATTTAATATTTTATGATGTCAAGCACTATCTCTTTGTTTTCCGGTTTTCTGGTCATTATATTATCTTAAGTTTATTTAAGCAAAGAAAGAATGTTTTATATACCCAGCACACAGCCACTTCAGACTTACAGGAAAAATATTGTCTTTTTAAATCCACGGAATTGCGTGAATGTCTACGAGTAAGCTGTTGATATTTCTCACACCTAGGCGGCAGGAAAAACGGACGATGAGGCAAACACCAAAGAAAACGGTTCCACTGACATCTGCTGCAAACTGTCAATAGTAGCCTCCCTGTATGGACAGAAGATTATGAATCCTTACATCGAAGACCTAACACATGACTTGGTGGCACAGCAGGAGAAACCTTGCTTTGGATGCTCTTTTAAATATGGGAACTAAGTACTGTTTAGTGATTGAATACAACTCACCTAAATAAAGCGATTGTAAAATGTAATAAAATTGCAATTGAACTTCATTTTGTAAGGCCTTCAGATCACAGCCTTGGGAGAGGTCTTATTTGAAAATCAGCACATTGCTGACACAGCAGGCTTATTTGCAAAAAATAGTCCTTTTGCCTTGTTCCTAAGACTAGAAAGTACGAAGTAACACTGGCAGTGATCTAGAGGGCAACTAGGCAGAGTGAAGCCAAATCATTGTCATCCACGTTTTCTTCAGGGCTGCCCATCAATCTCTATCAATTTCCAACTTCTCACAGATCCCACCACCATCCTGGGAGGAACTCCTCTAAACACAGTGGTGACTCACAGTACGCATTATCTGAGACTAATGAAGCCCACTGCCACCAAAGCAACAACCACAGAGACCTTATCTGAACATAATCTAAAAGTGATACTGAAGGTACCAAGCAGTTAGTATTATGAATACAAGTAATTTCCTTCATGAGACTGGTTTCCATCCTCTGAGATCATGCTACTCTTCTGGCTCTTCTGCCTCCAAATTTTAATTTCCTAGTTCCACATAACAAAAATCAAGGTGGGGTCTTTAAAGTACCATCTCTCCCAGCGCATCTCATATCTCTTCCCCCAATAGTTTTCTCGTTTACTTCTCTGTTCACTCACCAAATTTTGAAGTGCCTTGCCACACTACACATATTAATACAGTACACTGTATCTATCTTGAAAACATGGTCTCATTCAATTTAAACTTCAATGTCTTTGCTTTTTCATCTCTGGAGACTCTCTTCTGTTTTCTAGGAAAAATTTTTGACTTCTTTTATAATTGTTTCAAAACATTTTAAGACTTGGTTTCTATACCTCTGTAACCTCTCTAATTTTCATAAGAATTTATCTGAAACATATTAAAGGACTATAATTATAATATCATTAACTAATATCACTAAAAATAGAATTAGTTATTTTATATTAAATGCCTTGACTGTAGTATTTAATGGGTAGTTATACTGAACACTATTAACTACTATATACGTATACATAAACTTTCTCACATGTAAGAAGTCTACTCTTGGACTCCATATCTATCAGCCTCGATGTAGACACTGTTTATCTATATGAATGCTTCAGGTTAAATCTGAGTTACTGAATAATATACAAATAAATTATCATAATATATGCTATTTTGAGTCAAAGAGTAGAAGAATTACTTAGATCAACAATATATATACAAACCATAAAACTCCCTTACCACCTCCTTTCTTAATTTCTATATTTTTATTTATTTGTGTTGCTTGGACTTAGTGTCATGTTTTAAATATGTAAGTTGATACATCTGTTTTGAAAGAAGGCCAACATTTAATAACTCTAATAGTTGATATTTATCATGCTGATTTAATGAAAATGTAATTATTTCAGGACTGTGCTTTGCTAGTATGTTCCTAAACACAAATACTCTAAAAGCACAGCTTTCTATATTTACTAAAGTGTCTTTCTTTACAATATATTCTTTTAGCATCTTGCTAAATTTCTAAACACTTGAGAGTCTTCAATTAAAATTTTTTATTCAGATATTTTTCTTCCCATTTGTTTCGATACTGCTCCTGGGCATCCTCTATGCCTCCTCTTCCCTGCTCCCCAACTCACCACTCCTGCTTTGTGGCACAATTTTCCACTGTGCACTAGAGTTATAATCTCCAGACCAAGGGCCTCTCCTCCCGTTGTTATTCTGGCTATCCATCACTACATATTCAAGCGTAGAGACACTGGGCTCACAAGTCACTGGTTAGTTCACATTGTTGTTCCTCCTATAGGGTTGCAGGCCCCTTTGCTCCTTAAATTGCCCTCTCTAGCTCCTCCAGCTTTGGGAGCCCTGTGCTCTATCCAATAGATGACTATGAGCATCCACTTCTGTATTTGCCAGGCACTGGCCTAGCCTCTACAAAACCCCACAGCTATATCAGGTCCTGTTAGTAAAATCTTTATGGCATAACAGCTAATGTCTGGGTTTTTGGTGGTTGTTTTATGGGATGGATCCCCAGGTGGAGCAGTCTCTGTAAGTCCTTCCTTTCATCTCAGCTCAAACTTTGCCTCAATAACTCCTTCCACACCGTTATTTATTTTCATTAAATTTTTATTTTGAACATAAGTAGATATATGTACCAATTGGCTGTCTTAAATTGGGTTCTCATTTATTGGCCCAAATAAACAGGACTATAGAATGACATAATTGATGTTCCTGCTACATTCTAAACTGCACAGCAAATACACTGCATAATGTCGGTGTTCTTGCTAGTCTTCCTGCTGTTTTCATTCTTCTTAATTGATTGCTATCTCTCTTCTTTAGTACATTAATTTTTATAGTTCTATTATTTTGTCCTTGTATATGTGTTAAATATATTTGCTCATTTTTAGCCTTATACATTTTGGGTTGCAAATATGATCATTGTGTTCTTAAACAGATTTGAAAATTTCAGAGCCTTTTCTTTTCCTGATTTAATAATTTGGGAAGTTTAATCTACCCAAAACCTAAAATCCAATTTGGATAGTCCTAATTAACTCAATTGAATGATCATTTCTAATCACTTTATAAGTGTGGATTGAAATATTGTTTTGTCACTGTAAACAAGTAAGGATGTACCCCTTCCTATCAGATCCTGGTTTCTGAGCCACTTGAAATACTTCTGATTTGTCCTTTTACTGATGATACTCACCATCTGCTGGTCCAATGGTGAAAAATTTCCACAGAGGTTCCTTTTATCCTTGAAGAGTTTTGCTATCCTAGGTTTTGTTCTTCCAGATGGAATTTACCAGTCTCCTTCTAATTCGTTGAAAAATTGAGTTGCGATTTTGATAGGATTGCATTAGATCTGTGGGTGCTTTTGCTTAGGAATAGCCATTTTACAATGTTGATCCTGCAATCCATGAGCATAGGAGAATCTTTCCATCTTCTGAGATCTTCTTTAATTTCTTTCTTCAGAGACTTGAAGTTTTATCGTGCCAGATCTTTTAGCTTCAGCAATTCACAGTCACTTGAGATATTTTATGTTATTTGTGACTATTGAAGAGTTGTTTCCCCTAATTTCTTTCTCAGCCTGTTTATTCTTTTGACAGCAGAGAAAGGCCATTGAGTTGCTTGAGTTAATTTTATATCAGCTCTTGAAGCTGTTTATCAGGTTTGAGTTCTCAGGTAGATTTTAGGGTCACTTATATTTCTCTATCTATATCATCTTACCGTAATCTTTGACTTATCCTTTACAATTTGTATCCAGTCTCCTTTTGTTGCCGAATTGCTCTGGCTAATACTTCAGAGCTATGTCTTTGAAAAGGTAGGAGAAAGTGGGCATGCCAATAGTCTAGTTTTGTTGGGATTGCTTCGCTTCTCTCCTTTACTTTACGATGTTGGCACTGCTAATTTATGTAAATTCTTTATCTGTGTTTAAGTATAGGCTGAATTCCTAGTCACCAGAAACTTTTTTTTTTTTTCATGAATGAGTATTGGATCTTGTCAAATGCTTTCTGCATCTTTGAAGATGGCGATCATGGTTTTTGTCTTTGAGTTTATTTATAAATGGATTACATTAATTGGATTTTAAACCTGTTCATGTCTCATCCCCTGAAGATAAAACCTACTTGGGAGTGGATGGGTAGTTGCTTTAATGTGTTCTTGGATTAGGTTAGCGAGAAATTTTATTGATTTTTACCTTCGATCTTCTAAGAAATTGAGTCTGAAGTTCTCTATCTTTGTTGGATCTTTCTATGGTTTTGAGTATCAAGTATGGTAACTTCCTGCAAAATGATTGAGTGAGAGTGCTTTCTACTTCTATCTTTCATGAAAGTTTATGCAGGAACTGGGAATTCTAGATCTTCTTACGAAGGTCAGTAGAACTCTCTGCCTAAACCCGTCTGGTCCTGGGCTTTTTTTGGCTGGGAGACTATTCTCAACTGCTTCTGTTTCTTTGGTGTATGGGACTCTTTAGAAGGTCAACTTGGTCTGGATTCCAACTTTAGTACCTAGTATCTGTCCAGAAATTGTCATTTAATCCAGTTTTCCAATTTTGTTGATATAGCCTTTTGTAGAAGGATCTATTGGTGTTTTGGATTTCTTCAGGATCTGTTGTTATGTCTCCCTTTTTCAATTCTGATTTTATTAATTAGGATTTTGTCTCTGTGCCCTCAAATAGGTCTAGCTAAAGGTTTATCTATCATGACTGATTTTCTCAGAACCAACTCCCTCATTTGGTTAATTCTGAATAGTTCTTCTGTTTCCCACTTGGTTGATTTCACCCCTGAGTTTGATTTATTTCCTGCTGCTCTACTCCTCTTGGTGAATTTGCTTCTTCATACGAGCTTTTAGATCATTTGTCAAGCTGCGTATGTGCTCTCTCCATTTTATTCATAGGCACTCAGAGCTAAGGATTTCCCATCTGAAAAATGCTTTCATTTTATTATTTAAAGTTTTACAAGTCGTTGTGGCTTCATTTTCATTAAACTCTAAAAAGTCTTTAATTTCTTTCTTTATTCCTTCTTCCTTAAAGTGTCATTGAGAAAGGAGTGTTGTTCAGTTTCCACAGTGAGTGTTTGGCTTTCCTATTCTTTTTTTGTTATTGAAGATCAGCCTTAGTGCATAGGTGATCTGATAGGATCATAAGGAAAATTTCAATATTTTGAATCTATTTAGGCCTCATTTTATTGACCTATTATATGAATTAATTTGGAGAAAGGTACCACTTGAGTTACAGAAGAGAAAATTATATCCTTTTGTTTTAGGATAAATGTTCTGTAGATATCTATCAGATCCATTTGTTTCATCACTTCTGTTGGTTTCAGTATGTCCCTGTTTTGTTTCTTTCATAGTCTATGCATTTGGTGAAAGTAGGTGTATTTGAGGTCTCCTATTCTTGTGTGAAAGATTGATGTGCTTTGAGCTTTACTAAAGTTTCACAATGAATAAACATTTGTATGTTTGGAGCATAGATATTAGTTGAGGACCTCTTGGAGGATTTTACCTTTGGTAGCGAAGTGCCCCTCCTTGTCTTTTTTTTGAGTAAACTTTGGGTTGGAAGTCAATCTTATCGAATCTTCTAGGATCATTCTCAACATTTCTTCATACCATTTGCTTGGAAAATTGTTTCCAGCTTCTTCTAGTGAGTATCTATCTTTTCTCTGAGATGTGTCTCCTGTAAACAGCAAAATGTTAGGTCTTGTTTGTAGCCAGTTTATTAGTCTATGTCTTTTTGTTGAGAGTTGAGACAAAGTGATGTTATCGATATTAAGGAAAAGTAATTGTTGCTTCCCTTATTTTTGTTGTTAAAGTTGGCATTCTCTTCTTGTGGCTGTCTTCTTTTAGGTTTGTTGAGGATTATTCTTGTTTTTCTAGAGGCTGACCCGTTCTTGTATTGGTTTTCTGCTATTAACCTTTGAAAGGGCTGGATTAAATGGAAGATAATGTGTCCAATTTAGGTTTGTCTTGAATCTTTGGTTTCTCCATCTCCATAAATCGTTAGAGTTTGGCTGGGTATAGTAGCCTGGGCTGGAATTGTGTTCTCTTAGTGTCTGTGTAACATCTGTCCAGGCTCTTCTGGCTGTCATAGTCTCTGGTGAAAAATCTGGTGTAATTCTGATAGGCTTGCCCTTTGTGTGTTCACTTGACCTTTTCCATACTAGCACTAGTATTCTATCTGTTTAGTGCATTTGTTGTTCTGATTATTATATGGGAGGAATTTCTTTCTGGTCCAGTCTATTTGGAGTTCTGTGCTTGTTGTGTGATCATGGGCATCTCTTTTTTTATGTTTGAGAAGTTTCTTCCTATTATTTTTTGTTGAAGATATTGCGCTGGCCTTTAAAGTTGAAAATCTTTCTTCATTCTCATCAATTCCTATTATCCGTGGGTTCAGGTCTTCTCATTGTATCCTGGATTTCCTGTGGATATTTTGAGTTAGGATCTTTACATTTTCCATTTCTGGATTCTTTGCCCGATGTTCTCATGGAATCTTCTGCACCTGGGATTCTCTCTTGCATCACCCTTGTTCTACTGTTGCTGAGTGCTCCAAATCTGCTGGTTCCCAGATTTCTTTCTGGTTTCTATCTCCAGTATTTGCCTCATGAGTTTTCTTTATTGTTTCTACTTGTGCACTTTAGGTCTAGTATGGTTTTGTTCAGCGCTGCATCACCTGTTTAACATGTTTTTTCCTCTTTTTCTATGGGAGGCTTCCTACCTGTTTTGATTGTGTTTCCTGTTTTTCTTTAGGACTTATAACTCTTTAGTGTTCTCACTATTTCTTTAAGTAGAGTTTATTAAAGTCCTTCTTGATGTCCTCTACCATCATCATGGGAATGCTTTAAATCTAGGTCCTAGGTTTTGAATTATTGGGGTGCCTGGACTGGGCCCAGTCAGGAGATCATGGGTTCTGATGATGGTGAGTGGTCTTGGATTGCTGTTGGTGATTCCCTCTCGTTTACCTTTATATCTGAAGCCAATCTCTCTGGAGTTAGCCAATTATAGTTGACTCTGTTTTGAAGATTGTTCTTCTAGTCAGTTCTATTTACGATCAGCAGGCCTGGAGACAGATTCTCTATCTAGGTTTCAGTGTCCAGAGCACTCTTTCCTTAATGACTCTTGCACAGGAAGGTACTTTGAATGTCATTTTGGACCTCCTCCTGGTGAAGAAAGGCCCAATGAAGGCCTCCTCTCAGAAAGCTGTATTTGCTTTGGCAGTTTCCCAAGCTGCTCAGCTTCTGTGATCTGAACTCTCACCTATTGATAAATTCCTAAGTTCCAGGTGTCCTGTAGCAAGATGGCGAGCCGCTGCTCCTGAGGCTGAGCCACCTCCGACCAGGACTGTCCTCTAGTCCGGAAGGTAGCCCGCTGTCTGTGGCCATAAGGGTGCTGCACCTCAGCAGCTCCTGTGCTTCTGCACCGTCCCAAGCTGTCTGGATTTTCTCTGTTTCCCCTCTAACACTGTTCAGACTAATTTCCTAAGTTCGGGCATCTCTTTCTGGGTTAGAAGTTTTCTTCTGTAATTTTGTTAGAATGTGTTTGCCCTTTAAGTTGAAAAGCTTTATTCTCATCTATACCTATTATCATAGGTTTGGTTTTTTTCCCATTGTGCCCTGGATTTCCTGGATGTTTTGGAGTAGGATCTTTTTGCATTTTGCATTTTCTTTGGCCTATTTATCCATGTTTTCTGAAATCTTCTGCCTGAGATTCTCTCTTCCACATCTGTGTTCTGTTGTTAATTAACTTGCATCTACTGAAATATGATTTCTTTCCTGGATTTCTCTCCAGGATTCTCTCTTTTGCTTTCTTTATTGTTTCTACTTTATTTTTTAGATGTTAGGTGCGTTTTATTAATTCCTTACACTCTTTGGTTATCTTTTCCTCATAATTCTTTAAGGATTTTTCTTTTCTCTAAGGACTTAACTGTGTTGTGATATTCTCCTCTTTTTTCTTTAAAGGTCATTGTTGCTCCTTCTTAAAATCCTCTACCAGCATCATGGAATGCAATTTTAAGCCGAATCTGCTTTTCCAGAGTATGTGCAGGGTGCTCAGGACTCACTGTGGTACAGATGCTAGGTTCACTGTTGGTATAGTGATCTTTGTTTCTATTAGCCAAAATTCCACTTTTTATCTTCTGCCCATCTTGTAATCTCAGTAATTAGATGTTCTCCATCATCAGCTGAACTTATTTCATCTGTGAGTCCTATGGCCTCCTCAGCACTCCTAGGAGATGGCTCTCACAATCACTTTGGTCAAACACTCCCTGAGACAAGCTCTACCTCTGGTGAGGAAGGTGCAAAGAAGTGCACAAGAGTCCTCCTGAGAAAGCTGCAGGATGAAGGCTTGAAGGTACCCTATTCTGCAGCTCATTAGCAGTGTGTACATTCTCTGGTGAACTGTAAGTCTCTGAGAAAATAGGATGAAAATGTTGATCCTCACACAGTCTTGAGTACTCAGGCACCTTTGCTGGCCAACCTCTCTTCCTTTAGGAAGAATCCTGAAGACTACCACAGAAAATCAGCTCATATCTAAACCAAGTTGAGCCTAAAAGGACCCTGTCTAGAATCTCTATTTGCTTCTGCTGGCTAGCATATTCTCCTTGGACTGGTCTCTGAGAGCTGTGGATGAAAGAGTCAGTTATGTTTATTCTGGATGAATAATGGAGAGAGTTGAAGGAAGAAAGAAGAAGTGAGATTCGTAAATTATATTTTAATTAAAAATCACGTGTCAAGAAAAAGTACAAATGCCTAAAAGGAAATGAAAATCATGCTATATTGAGTTGAACTACTTTATATGATCTATGCACTCAAAGCCAGACTCAACAAATCCATGACCTCACTAAAAAGAACAACAGCCCCAAAAAAAGTAAAATCTTAATTATCATATAATTATAAGTCAACCTTAGGCTATGAAATATCTTTTGTAAAAATTATTTTAAGCCTCAGATTATTCTTTGATCTTTCTAAAGATTGCTTTTCTCTTCTTTGTTGATTTAGTATAGCCCTCTTTCTAAATTAAATATGTTGAACTAGCTTTGCTACATATTTCATATCTTGATCACTACTTCCACTTTGGCAGTTTTGGCTGTTGAAGGCAAATTTGTGTAGTTATTTTTTAAACAAGCATATCGGTCACCAAATCAAATCTTTATCAATTCACAAAGATGCTAACACCTAATTGAGACATTATATCTTCACCAAATTTAAAAAGCAGAAGCTGTTATGTAAATCTTTGTCATATAAATGAATTTTCATTAATCATGATAATACTTCCTTTAGCTAATATACATGAGCATAAAATGAATCGCAATAGAAAACACTGATTTACAATATTATTTAAAACATATTTGTACATTAACGCCTCAAATTACTTATTATTGAAAACTGTTATGAATAGAAGGAGTGATTATATTCATATCTAGGAAGCAAATACTTGAAATATTCTCTTAACTAATGTCAATAAATTTATTATTACTAAATATAGCCCATCGAAAAAAATTCGATCATTCTCAAAACATATGCCCAAAATATTATTAAGCGCAAGATATATATTTTACGTGCCAATAACTCATTTCAAAGTAGAAAGTTGCTGTTTAGTAGGAATTCTATTTAAATTATAAAACAACATCTGGTGGTTCTATTATTTTCTATGGAAGTCATAAATAAAAGATTTTTCAAAATATCTTCCTAGTAGTTCAAAATTAGTAAAGAAAGTCATGCAGTGTTTGCACTTTATCATACAAGTTACCCCTTCAACATCATTCGACAGCATCATAAGAATAGGGATGGAAAGAACAGTATAAAAATTCCAAAAATTACAGATTCTGCTGATGTCTTAGTTATTACATAAAACTAAACCACAATTTCATAAAAACACAGGTCTTTTAGATATCCATCATTTCAAGTTCAAGCCAAGATAACCTGACATCAGCAAATCCACATTCTAGAAATCAAATTGTCTAAAATATTCTAATACATCGTTAAATAGCTCCCTCTGCTCCCACTGACCATGATGACTTATGCAATGAAAGGGTAATGAGAAATATATAAAAGTAAGTAAAAATAATTTTATTTTAAAACTCTTCATGTTTTACATGGAGTCTTCAACGGTTTCTATTTCCTTACTGGGCTATTCTGGAATTTAGCTATGTTTTCCAATTTTACCATATTAAACGCTACGAAATTAAATAACTCGTATAATAATTAAATTAATATGGGTAATATAGGTGTTGATAAATTAATGTTGATTAATATGCAACCTGACATCAATTTTGTGGGAAAGTTGCAACCTTTCTATAAAGAATAAATAAGATTTATTTATTAAATATTTAGTCAAATATTTATTCAAATATGTTAAACAAATGTTTTGCAATAATATTTATGACAAATAATTGATACTTAAATGTTTGAATAATTATTAAATTAAACAAATGGTCAGTTAGATCTGTAAGTTTGGATTTTGAATTACTGGCTCTATCTCAATTTTTCCCTAAGTTATCTATTTTCTATTAATTGTTTTGGAATTTCACGCAATGCTATGATCACTGTTGTTTAAATCTATGCTAGGTGCATGATTCATTATTCATCTTTTCTCCTTCCCTGCCTTTAAATACACTAAATTAACATTATGTTTGCCCAAATAGTCATGAACTTGGCTGACTCTCCAGTGGATATGGAGTCTTCTCCAGCATATAAGAAGCTATCAACTGTTAGAGGTGCATAACTGGCATCTTTATCGCCATTTTAAGAGCAAACTTCATATCTGGACTGTTTATGACTTGTTTATTTGTTTTGCTTTTTTTTTTTTTTGAAAGTGTGAGTTTAGGATTTATGTAGAAGCTTTCAATATATTTCAGTTTAAGTCTGCTGATCATTATTCTCTACAAAAAGTTCATTAAGGATGGACTCTCCAAGGCTACCCCACGGAGGTCAATACAATCAACACAAACTGAGACACCTTATGAAAGGTTGTAGGGACCTATTACTTAGCTGCATCTTCAAATGTATTTATATCAATTCTTGAAATAAAATGGATATACAGTCTGTCTATAAGATGAGCCACAGGGCATAATACGACTGAAAAGAAGATACCGGAGCTGAAAGATCTTTTTTCATTCTAAGTTATGAACAACATTAACCACCAAGTATCACACGGGCTCATGTCTCTATTTCATGTGGCGAAAGATGCTCAAATTCAATATCACAGGAAAGTCCCCTTAGTACTGCTGTTTACTGTTTAGAGATGAGAATAGAAGAAAGTGGTGGTGGGGGCAGAACGGAGGGTGGAGGGTGGAGGAGGGGTATAGGGAACTTTCAGATAACGCATTTGAAGTAACAAAAAAGAAAATATAAATATAAATAAATAAATAATATAATGATGAATGAATAAATTTAATAAATTTAGTTTGTGCATATTAATGATAGATAATTCATTATTTAAAACCCTCTAACATGATTTAAATGCATACTTGCAGCAAAACAAAAAACTTTCAAATTAGACTTCCTAGGATGAAATGTTGCACTATATACAGCACCTCTATATGAGACAACTTCTTTGAGGTCATGAAGTTTTATCCCACCTACACCAAGTCATAGAAGACTTAATGACAATATTGCTTGACCTCTATAATTGAATTACATATTATTAATTTACAGCTATGTATCTATATCAAATAATAAAAATGCTGAGAACAACTTGTTGAAAGCAGTGTCTCCAGGATCCTGCTTTCCAATTCTTACAAATAATTGCAGTTTGTCAAGGAGCTCTCTGTTTATCAATGTAAGCTTGAGGATGTCTCCTTACAAGGAACAGCCTTTTTGTCATCTAAGTAAGCACTGAAAAAACAGTATGCAATCAATTTTCATTTTTCAATTTTATCTTTATTTAGAATGGTAACCTTGGCATTCCACATCCAGAATGCCGCAGCAAGGGATCCAGGAATATCTTGCTAAAGGATGCTCAGCTAAAAATCCAGCAGAGACAACCTGGCCCACAACTTCAACTCTGCTGCATACCAAAAAGTCTACTCATACCTAAGTGCTGTCTCAAAAATTATAGGTTTAATGTAAAAACTTGAACCTTTACTTTCTTAGTCATAACTAAGTCCATAGTTAACATGCCTTTTTAGCATCTCATTTTTAGTTTCTCATGAAACATTATGTCTATTCACATCACACACATGAGACAGAATAACTAGTAATCTTAGAGTGGGGGGGGTTCATATTAAGTTCTTAAAATACTCATCCTCTGCTCTTTATTCCCATAACTACAGTCAATTTTAAGCTCTACACTGGGGTGCGAATAAAGGCTTTATATCCATACAAAACTTCAGCATATAGATCCTATACATTTACTTAATTGGGGGAAAAAAAGCTGAAAATAAGAAAGTAAGCAAGTATTTCTTGAAGATTGACAGGATGTTTGGTGTTAGCCTACTTAGGTAGAGTCTGAATTTCAGATCTCCTGTGATACAGAGGGGTCCCAGATTCTCTAAATCAGTTTGATGCCAACAATGCATATGTATGACTAACAGATATAAACAGTGAGACTTTGCAGCTGAACCTGTGTGTCACCCTTTTTTCCAGTTCAGCAGGTAGCTTTAGATCTAGATTGAAGACTATTAGAAAAAAAAAATGACCACTAGCTTATTGCTTGATCGACCTACAATAAGTTTCTTTTTCCTTCAATGTATTTAATTCATTTTGACAAATTTGTTTAACTTTTTCTGCAATTGATAGGTAGCAAACTAAAACTATACATTCAAAAAAGACACACACACAATTGCCATGTAGTATTTCTCTTTAACTTTTAGACATTTTAAAAATCTCTACAATTTTATCTTTTTGTTCTGTTCTGTTTTGCTTTGCTTTGCTTTTGTTTATTTTTGTTTTGTTTTGTGTCTAGATACTGATGAGAGATGATGCCTCAAGGAAAGGAACAGAGGAAAGGTTTTCTTATTTAGGCCTGGAATGCAGCAAATAAACCAATGCTGTGGAAAAATCTCTCATGTGTTTGGGAGATATTGTAATTAATATAATATAATTAAGACAATAAATGGGTTAATACTGAGTGGGATTTTCAGCGGCTATTATATTAGATCAAATTTATCAATATGCCAGCATAAATAAAAGAAGGAAAGAACAGAAATATTAACATTAATAGAGTTATTCTTTGAACCCCAACAACTACTGGAATCTCTGAGTGGAGGGCTGCCTGTGCACAGCCACAGCAGCATTGTTTAAGGAGCTGTTGAAGGCTGGAGCTTCAGTTGAAAGCAATCTCAGTGAGAGAGCTGGATTCTAGACTGCCTCTTGTCTTCCTCAGCTTCTCCAAAAGTAGATATGATTTATTAAAGATAATGTGGTGATCACATTAACCATATGACTCTTGTACTGGGAAGCCCTGGAATCTCTCGTAATCTTCAAACCACCTCCCCCCTTACTTTAACTCATCTTCAGAGTATATATCACTGGGTAAGCACAGTCTGGATAAGAAAAGTCTCACATAGACTCATGCTAAATTCTTGATCCCCAACATGGCCTAATTTTAGGTGATAGACATTGAGTAGATTGGCCTGTGAAGGATGTGTTCTGGAAACTTACATGTTTATGGTCACTGACATGTTCCTTACAGGCTCTCTGCCTCCAGTTGCTGTGGTCAGAGTAGTCTCTACCCACCTTTCTCTACAGTGACCTTTTTTACTAGGGTCCAAAAAGCAGTAAAGCAAAGGCCAGACATTTCTGCCTTTTGGTAAAACCAGTCATTCTGTCTTTAAATCCAACAACTGAGTCACCAGTCTAAAGCTGGAGAGTAAATTAAAACAGATATGTTTGGATTTCTTTACACTAATAAGGAAACAAATACATATTCTATTAATAGATTTAAACTGCACATTTTTTCTAATATTATCAAAATCTAACCAAATTAATCACTTTTATTTATCCCTGTTACTTCTTTTACTAGTCTAGACTAATTTATAATTGCTCACTCAGTAAAAAAAATTGGATTTAGAAATATAAATGAAATGTGATAGAAAATAAGTATACCAGGAAAAATTACATAAATTTAACATTTAATATAAAACAATAAACACTAAAATAAACGTATGAGCAATTGAATATTTTCTAGTTATTTTAATAGTTATTTTAATAATAACTTTTCTAGTTAGTTAATAGTTAGCCAGCTATGCAGAAAATTTTTTATCAGTCTTTGAATTGGAGATGGCAATGTCTATGAAATGCCTATTAAGCTACTGCTGGGCAGCATTGAGATTTTAATGGCGTAGTTTTTAGTGGGAATTTGTTTTAGATGAGGGGTTAGTTCTATTTCATATATAAATAGTACTTCCTTCAATGCTATAAATGCAGTTGTTCTTGCAATGAGCTTGGAGGAACTCATGATCCTCTGTGCATCTCCATGTTTTAATACTCCACCATGGTGCTAGTTCAGATAAAACTCTAACAGATGGTGCATTACCCATCATATGGAGGATGCCAGTATAGGAAATAAAACCCAGGCCCATGCTATAAAGTAATGTCTCCTAGACCTCTCCTATTATAAGTACCTCCACTAAAAACATTAGACACTTCTAACAATAAATCCCTTACATATGTACCTCTTTCTAAGTATATACATTAACTAGTACTATATCTACAAGCCTTACCGTGCATAACCCTAATACTAAACTGCCTCTTCTCATCTGACACGGTATCTGGCCTCATTATGACTGATAAGTTAGTTGTGTGTATAAATCACCTTCTCTCTATCCATTTTATTCTCACATGGTTGACAAGAACAATGTTAATTATAGGATATGGGCGCTTCTCTTCCATCACAAAGAATTTAGAAATTTCCTTTAAGAAGAAAACACGTAGTTCTTAATTCTATTATGGATGAAGCAATTTGTAGGTTTGGAAGGAACAGAAAAACTAAATATAAATGTGCAGTTAATGAATTAATATACAGAAACCCAGGTTTGCATAGAGATTATATTTAGTGCACTGGGAGGAAATCAGTATCAGCTAATCTAAATACAGAGAGGTATATCTATGGGACTTTTAATAAAAGCTTAGATCAAGTGAATATTAAATCAGAGGTTCTTTCTCAACTTAGTTAACAAAAAATTTGATGGTTATAATTACCAATTAGGAAGTACTTAGGTTTACCTAGGAAATAAATCAGGTTTACCTATGAAGTGTGATTAGATTTGTTGAAGCAGAAAATTTTATTTAAAAGATAGGGAACCTGATATGGTACTGAGGAGGTAAAGGCCCAAGCCCTGAGGCCTTGAAAGAATACAGAGAAACAGAGAGCCTTAGAGTAGGAGTTTGAGGAGCCTCTGAATGCACCAGAAGTCTGATGAGAGACTCAGGTCTCAAAGGAGGGACCTTCCATGAAATGACAGTAGGGAGAGGAATTTATAAGGCCCACCTTCAGCAGGAAGACAGAGGCATCTGCAATGAGAAGGTGGAGGAGTATCACAGTCTGTCACGCCCACTGGGTATTTTGATCAGAAAATTACAGGAGTTGAAGGCCAGAAGAGCTGAGGAAAAGAAAAGACCTTAATGGGCATGGAAAGTGATCTGATTCAAGGAGGTCTCAGGCTGGCCCTATCACTGAAGATGATACCTCACAAAGGACCTTTATTCTCTGGAGAAGACCAACAGAGGCTTAGAAGAAGAGTCAGGAAAGATAGTCTCTTCCCAATAGTAATGAAAGTAAGCACCTGTCTTGTTGGATTAGGAAAAGACTGAAAGAAGCTGAGGAGGAGGCAGCCTGGCAAGGAGGATAAGTCTCAGGTGTCTAGATTCCCAAAATCTCAGCACTGGACCACCAAGGAGGCAGCATACACCAGCTGATATGAGGCCACCAGCTACATACAAGCAGAGAGAGGACTGCTGGATCTATGTTGTTCAGATATGATACCTAACCCCTTCAAGAAACTGGAGGGTCCCAAGAGGTTAGAGTCCGGTGGTGGGGATTATTATGACATTAATGTGGAGAACCCAGAGGTTGAGAAATTATAGGGTGTGGAGCAACATTAAGAAGGTGGTGAGTAGAGAGAATATGCCTGCTGAAATTAACAAATTAACTTATCATTAATTAATTTTTAAAAAAGGTATTTTATTTTCGTATAAAGATCAATATTCTCTTCAATAGCAGACATACCTGGGGGTATTTGTGCAATCAAACAGGTGACATGGAAAGCCAATTCCGCTATGGGCAGTGCTAGCCTGGGAAGGTAGTTTTGAATTGTATCAAAAAACCGGAGTATAGGCCTGTCAATAAGCCACTAGCAATCTTTATCTCAGTTTTCTACATGATGCAGATTCCTCAATAATATGACTATCAGCTCTACAATTAAACAAGCCCCTTTCTCCCTAAGTTGCTTTCTCCAGAGCTTTTTTTATCTATAGGATTAAAAACAAAAGCACAGACAGATCTTAATATCTGGTAAGTAATAGCAAAAATCACTAAAAATATAATGTCACACAGATAAAACTAGGGCCTCAAGTGACCTGTAACTTCAGTAGAGGCATTCTTTACGTATTCTTGGCACTTAGGTTTTATAAACTTACTGATATTAATATTATTTAAATGGATACTTCTAATTAAAATTCTTAAAAATATATGTCTCTGTGTTTAGATGATAAATGTATGCATTATGGCTTATAAAGCAATAGATTGCTATTAGGCTTTTTCTTTAAAACTTATCTACCAACTTAATTTTAACTAGTTCATGAATTTCACACTGGATTACATCACCAATTGAAGCACATCTATAATCACCCATCTCCTGTCCCCTTCATCATCCTTCTTTGCAATCTTTAAGCTAACACAATAGATGAATAAAAAAAAAAACATATAAACTAATATTTTCCATTTGAAGCTGTAATAACAACTCTCAGTATTTAGTATACTTTTATCCCCACATAACTGCACAAATGTTTTGATCCAATAGTCATTAATTCATGCTGACTTTGTGTAATGCCTATAATGCTGGATCCTTAGTGACTTCTCAGCTATCCTGTTGACTGCCTGTGTCTGTCAGTCAAACTACACGATCTGCCAGTAATGCCTATTCCTCCAAGCAAATCAAAGATTTGGTAGATGATGTTAGTCAACTCAAAGCTGAAATTGGCTTCAGTTGGATTGCTTCAAGCTCTCAGCACTGCCATTGCAGTCAGCTCTTTCTATCACCTAGTATGCCCACTGCCTGTAGAAGCAGCAGGGTCATCTCCTCCCTGAGGCCAGCATGCACCTGTAACTTTAACACTAGGCCAACTCTACTGTGCTTTGTGGGAAGCAGGTACAGGGTCTACCTACCAGAGTGCTGCATCTGGTGAAGAAGGCAGTCCCAATTCTTTTATGCTGATAAAGCACATATTCAGCTCAGTAGTGTTTCTGGCATCAGTCTATACAAGGAACATCTATCACTTGTGATGGTTGTCACTAGGACATCAACACAGTCCCCCTACAAATAGGATCCTTAAACAGACCACTTCATTTAGAAAGCAGTGCTGAACTAAGTCCCCATGGTCAGGTGGAAGTACAGTCGCAATAATAAGCATGGGCCTCAGACACTGTGCCGACAATGGCCAATCCAGACCACAGATATTCACTTGGTGTTTGGTAACTCAGGCCAAGGGCATCTTGAAGAGCAGCTTCATGAACCAAGCTCCAGACATGGCTCTTGGTACGTAGCCTGTTTAGGACCTCCATGACCTCCTCTGTCTGCACCACTCACTATATTTGAGCTTTAGTTCTGATTCTCACATATATAAATCCCTTTCAGCCCAGTTTTCTCTTCTCTCTCAGCTGCATAGTCCATCTTTCTAATGATCCATGCATTGACCTATCTGTTGCTTTGGCAGGTACTTGAGTGTCTTTGGTATAGGCTGCTTTGGCTGTTGGTCATGGTGCTGCAGTCTTGGGTGTCTTTGCAACTTTTTTTAATCAACAAACAAATATGACTCGACAAGATATCCTTTTCCATATATATGATCCTTCTTGGCTTCCCAATGCTCTGCTTCAGAAACTACTCAGCACTAAAAATTGAATGAGGTATTAACCCAAGAAAAACAATCCCCACAGGGGAACTTTAATTTGGCAGTTGTATGTAAATTAATCAATGTGAGGAAAAATTTAACTCCAAATGATGATATCAGATAAACTTCAGATAATATGATAAATACACTTGGCAGTGAAGAGAGAAAGAGAGAGGACCAATGGTGAAAACTGTTCTTCAGAGCTAAACTATCTTTGGCATTGTCTTGGTAGATCTTCGGAAATGTAGTTACATAGTTCAAAACTCATTATTAATACTCGTAGAAGTGACTTTTGTCATATACGAAGGTCCTAGTTACAATATTTACAATATGTAATATCCACTCATTTCCTTTTTCAGTTATCTTTATTATTTAAAACATGGTTATCTAATTTGTGAACTAGCTACATACAATTCCCTATGACTTCATTTTATTTACCAAAGTTCTATCAATCACCAATCCATGGTCTTTTCCAGTTCTCTCATGATCAACTGACTTTTTGTATCAAGCTACTAGGGCTAAAATGTTGTAGTTGGACAATGACAGTATCTCAGAGTTTTTCATCTGACTTTTCCTCCACTGCATACTGTAGCTTCTGCCCCATAAGCAGGGCTCATGTTATCTCAGTTTTTTCCTTCCATATCCTACTTCATGACTCTAGGTTTGCTCATACCCATGCTATTCTTACCTGTATCTTAAATTTTATTTGCCTTTCCATAATTTGCCTCTCTTGTTTTCCTGTTTAATTTTCTTGAAAAACTCATCATTCCTTTTTAACCCACTGGACCAAAGTTAGTTCCTGGCTTTATATATCAGATAAGAGCTGTGCCCACTGAATAATGTCTCAGCCTTGAAAGCTCAAATTTTCTAATATGGATCCTTTCAAAATTGTATCCTCTTCAGTTCTCATTAAATGAAAATTCTTTGTAGGGAGAAGTAGGGCTCGGGTTTTTAGGAATAATTAAATAAACTATGTGTTGCTTCATGATCTTCCACTTTATGTCATTTGTCCTCTTCCTCATCAACCATGGGTCCTCGATGATACATTTCCCTAAACTGTTACATATATACCCCTCCTATTAAAAATCTGTTCTCATAATTCAGCCTCAAGGCTCTGAATGGTCCCCATGCATACACTTAGAACCTGCTCAATAACAGGTTCACTTACCATGGTCTGGCATTCAGACATCTTTGAGAATTTTGCTGTCATAAACATCTTCTGATTTCCCCCTCAACTAGAGAAAGCCTGATCTGGCTCTAATAAAACATGTTCAATTATTCTAATTGTTTCAGTTTTCAGTCATGCATTCCAAATGGGCACCCAACTTTTTGCTCATCCTCATTACTACCTGGTCATGGTAAGCTTTGAATCTCACCCTAACTCACTCCTTCCTATTGGTTGCCCTGCATTTGATTTTATGGCTCATCTATTCTCTATTTACTCATCATTTACACAACCTATTGGAGCTTATAAATATGAATTTTCTACTGAATTTAAATAGCTGCATTTCAAATACCTTTCGTTCAATATTTTTTACACTTAATAATTTCTAGCTCAGCCCTCTTTAGACAATATTTACCATGTTCAGAAGAACCTTTCAGTACTAGAAAACCAGCAAACAAAAACAAAACAAAACAAAACAAAGTTGGCATCACTTGGTACATTTTAAAAGACCTGTACTTTTGGTTCGAATGAAAAGACCTTACAGACAACATCAGAAAAAGTGTTTAGATTTTATTACTAATTCTAGGTATATTGTCCAGTCATACAATTCAGGATCCTGCCTTAAAATGACAAGATACCAAACAACCGACAGTACCTTTAGAAGCAATAGTTATGTAAACTGCCAAAGCTGGGTAGGACAAACTCAAGTAAGCACAACTTTATTGAGAAAATAAACTGTTTAAACCAGAGCCATGTGTGTCTTTATGCTGTGACACATCTTCACGAAGACAAGTCTTGGTTCCTTTTTTATCAGCACAGTGGAGTTTTCAGACAGGCTGGATTCTGTGTCAGTTTGCCTCAGTAAATCTGAGCCATAGGCCTTCCCTATTTAAGACTCCATAAGCTCTGTGAGCAGGAGTCATCAAGCGTCTCACATTTTCGGTTTATAAGGTTCAGCTTCACTCTCCCCTTACTTTGAAGCATTTTTTTAATTTGGTAATTGAAGCCTAAATCAATAGAGTCTGCAAAAGTCCTTCTTTATATCTCAGTTCATCCAAGTTTCTTGAGATTTTTATATTTATGACTCAACATAAACCTCTAATATATCCACACTTGCTGTAAAGACTATAAAAGCTTATGCCATTAAGTTTGGATTTAGTTTAAAAACAAGTTCTTTATACTTTCTTTTATAATACCTATCAATGATTTAATCAGATCCAAGAATTGGGATGGCCATTTATTTAGTTACATAACTCTACATTAGAGTGCTTATAATAGACTCTGTTAATGAATGTCTAAGAAAAAAGAATTATCTTAAAAGCTGTTTTTTGATTCTTTGTTTGTAGTTATTATAATACCTCTTATAAAATCGAATTCAGTATATATAATAATGCGTTGTAATTGGTTCATCGAAATGCCATAGTCTCAGGTGTTTGAACACCACTCTCTTCTAGGTCCACTGTTTGTACGGATCGAGGTGACAGCCTTGCTGAATCATTGCAGACAGACTCAGCTTTAAACGACCGGTTCCAGATGTGATCTCAGATGTACCATATTTCCTGCCATTTACTGTAGCACCTAAGCCGAACACTTATTTCCGAAGCATAATTGAAATAGGATTTCAATATTCTATTAGTAACTTTGAGTGACTGTCTTTTATCACAGCTAAGAAGAAAGTAACATGTATTGAAAAGTCAGGATATTGAAAGAAAATGGAACCAAGCGATTGCAAATATTAGTACCTCAGATAAAAGCTCCGTCATAAATGCAGATTATAGATCTGAAAGAAAATGTAAGCCAATCTATAATTACTGGATAATTTGGTACAAACATACAAAATGTGTGATATGAAAGAGTAAGAAGTATACAAAGTGAATACAATAATAACATGGTTCCCCTGAAAATCTTTTATAAACCGTTAACTTGCCAAATATTAGGAAATTGCATTTTCTCCTTTGTACAGAGAGCGCCAAAAGAAGTCATACCACAGACCATAGACCAAACCCCAATCAATGCAAAATATATTCTGATTACCCTCTAAATGCCATTGAATCTTACTAGATCCAGTAATAGATGTCTAAAATGCGGAACAAATAAAATGTAACAATTGGGCCCAGGGAGATTGCTGTGGGGTTCGATCTTACTATACAGATGTACGAGATATGGTTTTGATCTAGCACCACATGGCAGTTCAAACTGTCCTGCCTCCTGTCCTCAAATTCTATCCTCCTCTTCTGTCATTTATTACTTTCCATGAGATTAATTTATATATGGAAAAACGCCCATATATATAATAAAATAAATAATACCTAAAGATGAAAAAGAATAAGATGAATATTTAACTTGGTAGTTTGATGGAATGACCCCACATAATTGCTTTGTCTTTCAATCGCCCATTCACAAGATGGCCACTATTTAGGAAATGCAATGACTGTTGGAATAGGTGTGTTCTTCACAGAGGAATTTGTATCACTATATAGGGGCAGGCTTTGAGCTCTCATGCTCAAGCTGTGCTAAGTATGACACACAGTCTCCTTCTGGTGCTAAAGATCAAGAAGTAGAACTGTCAGCTCCTTCTCCAGTATCATCTGACTGCATATTTGCCGCTGCCTCCTGCCATGATGATAATGAACTAAACTCCCTACAGCAGCTATAAGCTAGCTCCATAGTATGTTTTCCTTTATACACACGAGTTGTATTGGTCATAGAGACTTTTCAGCAGTAAACCCTGGGTCTTCAGGTAGACTACTTCCAATAGTCTGAGGAACCTGGATTGATTTCCCAGGTGGTTGTGCAGTATGAAATCCCCGGCAATGGAGGAATCTTCCTTTTTCTCACACTCTAACCAGCATGCTGTCATGGTGTTTGATCTTCGCCACTTTGGTTGGTGTGAGGAAAATCTAGAGGTCATTTGATTTGCATTTCTCTGATGAACGACTCTTTTGGTCCTTCTAGGCCATTAAAGAATCATCTGTTGTAATTCTCGGTTTAGCTCTATTACCCCATTTTTAATTGGGTTATTTGGTTTTTTGAGTTAACTTTGCCAGGATATGCACAAATATTTTGGATATTAGTCCTCTATTGGATGAGTTAATAAGTTTTCACCCCAGTCTGTGGGTTGTGATTTGTCATAACAATAAATTGTCCTTTGCACTTACAAGCTTTCTGTTTTACTGGGGTCTATTTGTTAGTTGATGATCTTGATCTCGAAGATCTGTTGGTGTTCTGGATAGAGGAAATTTTCTCTTAGCCAATGAGTTGAGGTTCTTACTTTCTCTTCTTCAATTCCAGCGTATCTGGATTTTGTAATGAGGAATCTACTTTGACTTGAGCTTTGTGCCTGGTGACAAATGGATCTATTTTCATTCTCACATGCAGAACACTTTTCCATTATTGAAAGTGCTTTATTTTTTACTACTGCTTAATAACGACATGGCAAGATCAAGTGTCCAGAGTTGTGGGTTCTTTTGCATCTTCAATTCTGTTCCATTGATCGACATGTCTACTTCTCTCTGAATACCGCTTACAGTTCAGAGTATTTCTTAGCACCTTGGTACCTAGCTTGAAGTGCAGAGGATAGTAAGATTTCTCCAGAAAGTTTGTTCAAGTTGTTTTGGTTCTTTTGTGATTATTTTTTCTCCTTAAGTTAATAATTGCTCTTTCTATGTCTGCCAGAAAAATTACTGATGAATCTTGATGGAATACAATTCATATGAAAAAATGAGGTCCTTAACAAACTTGCAAGATGTGAATTGGAAGAACTGAAAATACTGAGTCCTGGAGTAGAGAGTAACTCAAATGTGAAGAGTATCTCTCTATTTAGTAGACACTAGCAAAATATGAAATATCTGAGAGCTCAACTATGGGCCTTAAGAAGTATGGCATGATGAAAGGTCCAAGTGAAGATGTTCAATTCATAGAAGGGTGAGAAATCATCCCAGGAGGCGGGGATCTAGGTGAGAGAGGGTAAAGAGATGAAAAGGAGAACAGGATCAGAGTATTGGAGGAGGGACAGAAGACAGCCTGAAAGACAAAGAAGATGATGGAGACAAACAGCATGAAGGTGGTATGAAAGAGCCCTCTAGAAAGTACCAAGGCCAGGAGTAAGACTCTAAGGACTCAGCAGGATGACCTTAACCCAAATACCCAACATGGGGACCAAAGGAAATTTAAAGGCACCTCTAGTAGATAGATGGGCCTCAAGTGGAGGTCAGGTTGCTAACCCACAATCCAAAATTTCTGTTAAACTGTTCCTGTCACTGAACTGCACGGACAAAAATGAAGAAGAGATGAAAAAAAGGCTGTCCAATGACTGGCGCAACAGCATCCATCTCATGGGGAGGCACCAAGGCTGCTATGATGTGCTTATAGATGAGGAGCCCTGACACTAGCTGTCTTCCTGAGTAGCCTACCAGCATCAGCTGAGATAAATTTGCAGATAAAGTACACTCAATCTGAACTGATGTCTGGGACCCTGGTTGACCGGCATTCTCAACTAACTTAGATCCCGAGACTTCCAAGTCCCAAACTGGCAAAGACATGGATAGTCCAATGTGCTAAGACAATCTAGAAAGTCTATAGATCACGTATAGCAGGAGAAGATGTGCCTAATCCTCTGATTTGGACCCCAGGCAGGAATTAGTGAGGAGCACCCTCTCTAGGCTTAAAGAGAGGAGGAGGCAGAGAGAGAACAAGGCAGAAATATTAAATATTAAAATAAGCATTCATGGAATTCACAGGCAGATGGATGAAATAAGAAAAATATTATCCTGGGTATGATGCTTACAGTCTACAAAAAAGAAAACACCTGGTACATAGTCATTGATGCAGTGGCTGTTAGGAAAAGTTCTTGAAATGCCCAGAAATACAACTCACAGGAACATAAGCATGGAGGAAGATCCAAAGTGTGAATGCTGATCTACTCTTGAAGAGACAAATAATCCTGAAGGTAGAAGAAGAGAGGACAGAAAAAGGGGCAGAGCATGGTGCTTACTGGGAAGAGACAGGGGGCGTTTCAGGGTCAGGAGGTGAATGGTGGTATGTGGCAGTGAGGATGGAGAACCAGAGATGGCCACTGAAAGTCACGATAGAAAGAAGAAAACCAGGCCCAAGACCCAACAGAGGAATGTGACAGATGAAATATCCAACAGGGAGAAGAACCTGTAGAATACATATCCAGGGTTCTTTGCCAGCTGGTAGGATGGGACCACCACCCATCTCAAAAATATTAACCCAAATGTAAATAAAAATAATTTAAGATTTAAATTCAAGGTCTACTGATGTGAAGGTCACATTAACTGGATAGTGGTTTCCAAAAAAACCCCAGATCAGAGTTTAGTATGAATATCATTCAGTTTTTTCACCTTTTAGAATGTGATGTCTTAGCTGCTAAAATACAAAATAATAATAAAAATTAGTATTATATACAAATTTAACAGACTCAATGCATTTCATCTCTAAATTTTAAGCGAGTTTTGTATACTTGGAAAATCATTTCTAGTATTTAGATATCATATATCTGCTGCAAACCAAAAATGTGATAATTTCATATATCAAAGTTGCCATCTATTGATTCTAGACTCGACAGGAGTAAAGACAAGACTTATTAGGAGAAAGTATGCACATTCCATATCTAATAGTTTTCTCTAAAAATGAAAGTTAAAATAAACAAAAATAGACCACAAGGAATAGCAAAAATGAAAAAACTAGCAGACAGTTACCCCTATCAAAGTATAAGGATGACAGTAAAGGCAAATCTCTTACCTTTATTTAAGTTAGATGTGAATGAAGACCCTAATGTGTTAATAATGCCTATTTAAAATACTGAGAGTACTAAGAAGATAGACTATCATGGGGTGCAACTTGGCTTCCCAAATGTGAGCTGAACAAGGACAACACCAATGAACATACTATAGTGAACTTATATTAGACTCTCATGACCTCGGCCCTACGACAAGAACTACAGACAACTGTGATGAAAGTTGGGGTTGGGACAGGTGACCTTTCCCAGTTTTCTCCTTGCTGATATTGAGTAAGCATGCATACATTACTGAACTAAAGGCTATGTTTAGTAAATACATATATGTGTATATACATTTATTCACTTGAGATAATAATTAGTGAAAGTTGTAGATTTGGAGATTGGAGAGGAAATTTAGAGAAAGATTTGGAGGGAAGGAGGGAAAGGAGAAAATATTGTAAATATACTTCCCAATCTCAAAAAAAATTAAAATGACAGTAAATATTAACTATAGTACTTATTTCCCCTGCTGCATAATTGATTCTTATAAATATTTCAGTATACTAAAAGGAAACCCAGGTATAAATGCATAACTAGAGATACAGGGGGGAAGGTCTTTTCATCCTATTAGGTAGGATTATAACAGTGTTTTGAAAATTGTTTCATTCATCTCGAAAAACAAGAAGACAGCTATGCTTTTGCAAGCACCTGCACAGCTCTGTATTTTCCTTGAAGAAACAACAGACCAACATTGTAATTGAGAATCATCTGTATGAGGCGCTGAGCTCTTGAAGCGCACCTCACTGAAGGAGCTGAGACCAATAGCGTCTCTTTTGCAGAAGCTGGATCCCTAGACATTATAGGCAATGAGTTTTCCTTCTGTCTGCTGTCCTGTTGGGACATTGGTGATCTTCAGCCCTGGTTCTGCCTGACTTTATACACATTCCTCATTCTAGAGTGAAAAGACAGCCAAGGTTGACTAATATTTAAGCATACTATGAAAATATAGTTTAACTTGGTTCATAAGAGTTTGGGGTAGAATCACAGGAGTTTGCAGTTTAGCTTGAAAAATGTTCCGGAAATGTTGACGTAAGTTGGAAAAGATGTAATAAATGAGATTCTTGTGAGACAAAATATAAAGGAAAGAGAAGGATTTAAAACACAAAGGAAAATTAAAACCCATTGCAAATGAAACTATACATCAATTATGAAACCATGTAAAAACACAATGAAGCACCTTGTTTCCTTACATGATTCTTGATGGAAGACACATAATCTTTATACCCAGTGGGAAGAGGGAACAATACTTAGTTACCCATTCAAAGTCAGACCCTATTTATTTATTTTCAAGCTTTAAATTGTGTCAATCATGTAATAATTGGTGGGTGATCACATCATATTTTCTTTTTTGCAAACTCAATGGTTTTTATAGGACCTGGACTAGACAATAGAAAAGGGTTTTAAAAAATAAAGATAATAATAGGGATGGAAAAGATGACCTTTAAAGCAAGGCACACAGTTAGCAATCACTACGAAAAGCTTGTAGTGATAAATAATAGTAGTAAATAACAACAATAATAATGATAATAATAATAATAATAATAATAATAATAATAATGATACCATTCCCAATCTTTTCAAATTTTCAAGTATAATCTGAATGGTGGGCTATCTGCCTTTATAGTTTTGTACCAGTTCTCGCTATAACAAAGTAAATGCAGTAAATGGTAATGACGTCATGAAAAGCTGATACTCGTGAATCAAAATATTAACAATTTAGCTTGTTTTAAAAGGAAATTTTTAAATTATATAACAGTAAAATAGTATTTTCTTCTCTGGAATAAAAATTAAAAATAGTAGATTCATTCGAAGAAAAATGAGAGAAATACAATGATAAGGCAATCTTCACTCAACGAACCATTTCCACTTGACTTTTGGGATGATGAATATAAGTACATGTAGAGTCCTGATAATTCTTTTTATAGTCCTTCAGCGTAGAGAAGATCTCAAAGTCATTTGTCAAGTCGCTTTCAATTATTTCACTTGAAATACAAAGCAATTCGTAGAGAATGGGATATCAACCCTGCTGTAGCAAGCTACTAACCGGACAACTGTGCTTCAATTGGCTATGTTTTGTTGTGGTTAGCTTTAATTTTAATTTTATTTTTGAAGAAAGAAAATACTGTTTCAAGTTTCATGGGAGCGGGTGCAAGTTTAGAGAAGAATATTATGTTAAAATACCGTGTGAGAAAAAATACTTATATCAGAACGCTGCAATATCTGATTGTACCAGAACCGAA
>Breakpoint PCR seq 1 30419918 4743360 AGdup72F muAGdup3
GGTATTTTCAAATTAAATTTTTATTTTTAGTTCCTAGATAGATATATGTTGCCAATTTTAGCTGTCTCTTAAATTGGGTTTATGAAGCTTTGTTTAGCCCCAAAATAAACAGGACTACTAAGAATGAGCATAATTTGATGTTCCTGCATTCTAAACTACACAACAAATACACTACATAATGTCGGTGTTCTTGCTAGTCTTCCTGCTATTTTCATTCATTATTAATTGATTGCTATCTCTCTTCTTGAGTACACATTCAATTTTTATAGTTCTATTATTTTGTCCTTGCTTATATGTGTTACAAGTATATTTTGCTCATTTTTTTAGCCTTATACATTTTGGTTAAAATATAAATCATTTGTATTTCTTAAAACAGATTTGAAATTTCAGAGCCTTTTCTTTTCCACACAGGTTAATAATTTGGGGGTTTAGAGAAATCACCAAGAAACCTAGTCAATTTGGATAGTCCTAATTAACTCAATTAGATAGTCATTTCTAATCACTTTATAAGTATGGATTGAAACTATTGTTTCTGTCCTGTAAACAAAGTGAAGTTCATGCCTTCTATATCAGGATCCATGGTTTCTCGAGCCATGGAAATGCTTCTGATTTGTCCTTTTGCTGATGATATCACCATCTGCTGGTCAGGCATGGTGATTCCACCAGAGGTTCTTTTATCCTTGAGAAGAGTTTTTGCTATCCTAGGTTTTTTGTTATTCCAGATGAATTTGCAAATTGCTCCTTCTAATTCGTTGAAGAATTGAGTTGGAATTTTGATGGGGATTGCATTGAATCTGTAGATTGCTTTTGGCAAGATAGCCATTTTTACAATGTTGATCCTGCCAATCCATGAGCATGGGAGATCTTTCCATCTTCTGAGATCTTCTTTAATTTCTTTCTTCAGAGACTTGAAGTTTTTATCGTACAGATCTTTCACTTCCTTAGTTAGAGTCACGCCGAGATATTTTATATTATTTGTGACTATTGAGAAGGGTTTTGTTTCCCTAATTTCTTTCTCAGCCTGTTATTCTTNN
>Breakpoint PCR Seq 2 30419919 4743361 AGdup72R muAGdup4
AGGGAACAAAACCCTTCTCAATAGTCACAAATAATATAAAATATCTCGGCGTGACTCTAACTAAGGAAGTGAAAGATCTGTACGATAAAAACTTCAAGTCTCTGAAGAAAGAAATTAAAGAAGATCTCAGAAGATGGAAAGATCTCCCATGCTCATGGATTGGCAGGATCAACATTGTAAAAATGGCTATCTTGCCAAAAGCAATCTACAGATTCAATGCAATCCCCATCAAAATTCCAACTCAATTCTTCAACGAATTAGAAGGAGCAATTTGCAAATTCATCTGGAATAACAAAAAACCTAGGATAGCAAAAACTCTTCTCAAGGATAAAAGAACCTCTGGTGGAATCACCATGCCTGACCAGCAGATGGTGATATCATCAGCAAAAGGACAAATCAGAAGCATTTCCATGGCTCGAGAAACCATGGATCCTGATATAGAAGGCATGAACTTCACTTTGTTTACAGGACAGAAACAATAGTTTCAATCCATACTTATAAAGTGATTAGAAATGACTATCTAATTGAGTTAATTAGGACTATCCAAATTGACTAGGTTTCTTGGTGATTTCTCTAAACCCCCAAATTATTAACCTGTGTGGAAAAGAAAAGGCTCTGAAATTTCAAATCTGTTTTAAGAAATACAAATGATTTATATTTTAACCAAAATGTATAAGGCTAAAAAAATGAGCAAAATATACTTGTAACACATATAAGCAAGGACAAAATAATAGAACTATAAAAATTGAATGTGTACTCAAGAAGAGAGATAGCAATCAATTAATAATGAATGAAAATAGCAGGAAGACTAGCAAGAACACCGACATTATGTAGTGTATTTGTTGTGTAGTTTAGAATGCAGGAACATCAAATTATGCTCATTCTTAGTAGTCCTGTTTATTTTGGGGCTAAACAAAGCTTCATAAACCCAATTTAAGAGACAGCTAAAATTGGCAACATATATCTATCTAGGAACTAAAAATAAAAATTTAATTTGAAATACCCATGGAAGGAGTTACTGAGGCAAGTTGGACTGAAGAGAG
